# Supplementary material for: 4-Bromo­methyl-6-tert-butyl-2H-chromen-2-one
Source: Acta Crystallogr Sect E Struct Rep Online. 2013 Jun 8;69(Pt 7):o1056. doi: 10.1107/S1600536813015511 (PMC3772487; doi:10.1107/S1600536813015511)
Supplement: Supplementary file 1 [file e-69-o1056-sup1.cif]

##############################################################################
#                                                                            #
# This CIF contains the data in a paper accepted for publication in          #
# Acta Crystallographica Section E. It conforms to the requirements of       #
# Notes for Authors for Acta Crystallographica Section E, and has been       #
# peer reviewed under the auspices of the IUCr Commission on Journals.       #
#                                                                            #
# Full details of the Crystallographic Information File format               #
# are given in the paper "The Crystallographic Information File (CIF):       #
# a New Standard Archive File for Crystallography" by S. R. Hall, F. H.      #
# Allen and I. D. Brown [Acta Cryst. (1991), A47, 655-685].                  #
#                                                                            #
# The current version of the core CIF dictionary is obtainable from          #
# ftp://ftp.iucr.org/pub/cif_core.dic.                                       #
#                                                                            #
# Software is freely available for graphical display of the structure(s)     #
# in this CIF. For information consult the CIF software page                 #
# http://www.iucr.org/resources/cif/software.                                #
#                                                                            #
# This file may be used for bona fide research purposes within the           #
# scientific community so long as proper attribution is given to the journal # 
# article from which it was obtained.                                        #
#                                                                            #
##############################################################################
data_global
_audit_creation_method     'PLATON <TABLE ACC> option'
_journal_date_recd_electronic     2013-05-17
_journal_date_accepted     2013-06-04
_journal_name_full     'Acta Crystallographica, Section E'
_journal_year     2013
_journal_volume     69
_journal_issue      7
_journal_page_first     o1056
_journal_page_last     o1056
_journal_paper_category     QO
_journal_paper_doi     10.1107/S1600536813015511
_journal_coeditor_code     GK2575
_publ_contact_author_name
;
 'Noor Shahina Begum'
;
_publ_contact_author_address
;
 Department of Studies in Chemistry
 Bangalore University
 Bangalore,560001
 India
;
_publ_contact_author_email     'noorsb@rediffmail.com, noorsb05@gmail.com'
_publ_contact_author_fax     '(91) 80 2296 1331'
_publ_contact_author_phone     '(91) 80 2296 1344'
_publ_section_title
;
4-Bromomethyl-6-<i>tert</i>-butyl-2<i>H</i>-chromen-2-one
;
loop_
    _publ_author_name
    _publ_author_address
    'H. Nagarajaiah'
;
 Department of Studies in Chemistry,
 Bangalore University,
 Bangalore 560 001
 India
;
    'K. B. Puttaraju'
;
 Department of Studies in Chemistry,
 Bangalore University,
 Bangalore 560 001
 India
;
    'K. Shivashankar'
;
 Department of Studies in Chemistry,
 Bangalore University,
 Bangalore 560 001
 India
;
    'Noor Shahina Begum'
;
 Department of Studies in Chemistry,
 Bangalore University,
 Bangalore 560 001,
 India
;
data_I
_chemical_name_systematic
;
4-Bromomethyl-6-<i>tert</i>-butyl-2<i>H</i>-chromen-2-one
;
_chemical_name_common     ?
_chemical_formula_moiety     'C14 H15 Br O2'
_chemical_formula_sum     'C14 H15 Br O2'
_chemical_formula_structural     ?
_chemical_formula_iupac     'C14 H15 Br O2'
_chemical_formula_weight     295.17
_chemical_melting_point     ?
_symmetry_cell_setting     monoclinic
_symmetry_space_group_name_H-M     ' P 21/c'
_symmetry_space_group_name_Hall     '-P 2ybc '
loop_
    _symmetry_equiv_pos_as_xyz
    'x, y, z'
    '-x, y+1/2, -z+1/2'
    '-x, -y, -z'
    'x, -y-1/2, z-1/2'
_cell_length_a     10.3311(19)
_cell_length_b     16.830(3)
_cell_length_c     7.3374(14)
_cell_angle_alpha     90.00
_cell_angle_beta     97.518(3)
_cell_angle_gamma     90.00
_cell_volume     1264.8(4)
_cell_formula_units_Z     4
_cell_measurement_reflns_used     2074
_cell_measurement_theta_min     2.33
_cell_measurement_theta_max     27.00
_cell_measurement_temperature     100(2)
_exptl_crystal_description     block
_exptl_crystal_colour     colourless
_exptl_crystal_size_max     0.18
_exptl_crystal_size_mid     0.16
_exptl_crystal_size_min     0.16
_exptl_crystal_density_diffrn     1.550
_exptl_crystal_density_meas     ?
_exptl_crystal_density_method     'not measured'
_exptl_crystal_F_000     600
_exptl_absorpt_coefficient_mu     3.237
_exptl_absorpt_correction_type     multi-scan
_exptl_absorpt_process_details     '(SADABS; Bruker, 1998)'
_exptl_absorpt_correction_T_min     0.5934
_exptl_absorpt_correction_T_max     0.6254
_exptl_special_details
;
;
_diffrn_ambient_temperature     100(2)
_diffrn_radiation_type     MoK\a
_diffrn_radiation_wavelength     0.71073
_diffrn_radiation_source     'fine-focus sealed tube'
_diffrn_radiation_monochromator     graphite
_diffrn_measurement_device_type     'Bruker SMART APEX CCD'
_diffrn_measurement_method     '\w scans'
_diffrn_detector_area_resol_mean     ?
_diffrn_reflns_number     7522
_diffrn_reflns_av_R_equivalents     0.0397
_diffrn_reflns_av_sigmaI/netI     0.0508
_diffrn_reflns_theta_min     2.33
_diffrn_reflns_theta_max     27.00
_diffrn_reflns_theta_full     27.00
_diffrn_measured_fraction_theta_max     0.989
_diffrn_measured_fraction_theta_full     0.989
_diffrn_reflns_limit_h_min     -13
_diffrn_reflns_limit_h_max     12
_diffrn_reflns_limit_k_min     -21
_diffrn_reflns_limit_k_max     16
_diffrn_reflns_limit_l_min     -9
_diffrn_reflns_limit_l_max     9
_diffrn_standards_number     ?
_diffrn_standards_interval_count     ?
_diffrn_standards_interval_time     ?
_diffrn_standards_decay_%     ?
_refine_special_details
;
Refinement of <i>F</i>^2^ against ALL reflections. The weighted <i>R</i>-factor
<i>wR</i> and goodness of fit <i>S</i> are based on <i>F</i>^2^, conventional
<i>R</i>-factors <i>R</i> are based on <i>F</i>, with <i>F</i> set to zero for
negative <i>F</i>^2^. The threshold expression of <i>F</i>^2^ >
2\s(<i>F</i>^2^) is used only for calculating <i>R</i>-factors(gt) <i>etc</i>.
and is not relevant to the choice of reflections for refinement.
<i>R</i>-factors based on <i>F</i>^2^ are statistically about twice as large
as those based on <i>F</i>, and <i>R</i>- factors based on ALL data will be
even larger.
;
_reflns_number_total     2737
_reflns_number_gt     2074
_reflns_threshold_expression     >2\s(I)
_refine_ls_structure_factor_coef     Fsqd
_refine_ls_matrix_type     full
_refine_ls_R_factor_all     0.0606
_refine_ls_R_factor_gt     0.0408
_refine_ls_wR_factor_gt     0.0949
_refine_ls_wR_factor_ref     0.1069
_refine_ls_goodness_of_fit_ref     1.051
_refine_ls_restrained_S_all     1.051
_refine_ls_number_reflns     2737
_refine_ls_number_parameters     144
_refine_ls_number_restraints     0
_refine_ls_hydrogen_treatment     constr
_refine_ls_weighting_scheme     calc
_refine_ls_weighting_details
                 'calc w=1/[\s^2^(Fo^2^)+(0.0531P)^2^] where P=(Fo^2^+2Fc^2^)/3'
_atom_sites_solution_hydrogens     geom
_atom_sites_solution_primary     direct
_atom_sites_solution_secondary     difmap
_refine_ls_shift/su_max     0.000
_refine_ls_shift/su_mean     0.000
_refine_diff_density_max     0.782
_refine_diff_density_min     -0.364
_refine_ls_extinction_method     none
_refine_ls_extinction_coef     ?
loop_
    _atom_type_symbol
    _atom_type_description
    _atom_type_scat_dispersion_real
    _atom_type_scat_dispersion_imag
    _atom_type_scat_source
    'C' 'C' 0.0033 0.0016
                         'International Tables Vol C Tables 4.2.6.8 and 6.1.1.4'
    'H' 'H' 0.0000 0.0000
                         'International Tables Vol C Tables 4.2.6.8 and 6.1.1.4'
    'Br' 'Br' -0.2901 2.4595
                         'International Tables Vol C Tables 4.2.6.8 and 6.1.1.4'
    'O' 'O' 0.0106 0.0060
                         'International Tables Vol C Tables 4.2.6.8 and 6.1.1.4'
_computing_data_collection     'SMART (Bruker,1998)'
_computing_cell_refinement     'SAINT-Plus (Bruker,1998)'
_computing_data_reduction     'SAINT-Plus (Bruker,1998)'
_computing_structure_solution     'SHELXS97 (Sheldrick, 2008)'
_computing_structure_refinement     'SHELXL97 (Sheldrick, 2008)'
_computing_molecular_graphics
;ORTEP-3 for Windows (Farrugia, 2012) and
CAMERON (Watkin <i>et al.</i>, 1996)
;
_computing_publication_material     'WinGX (Farrugia, 2012)'
loop_
    _atom_site_type_symbol
    _atom_site_label
    _atom_site_fract_x
    _atom_site_fract_y
    _atom_site_fract_z
    _atom_site_U_iso_or_equiv
    _atom_site_adp_type
    _atom_site_calc_flag
    _atom_site_refinement_flags
    _atom_site_occupancy
    _atom_site_symmetry_multiplicity
    _atom_site_disorder_assembly
    _atom_site_disorder_group
    C C1 0.4032(3) 0.13349(18) 0.2373(4) 0.0198(7) Uani d . 1 1 . .
    H H1A 0.4081 0.0849 0.1624 0.024 Uiso calc R 1 1 . .
    H H1B 0.4768 0.1686 0.2164 0.024 Uiso calc R 1 1 . .
    C C2 0.5105(3) 0.13683(17) 0.7557(4) 0.0190(6) Uani d . 1 1 . .
    C C3 0.4913(3) 0.15577(18) 0.5616(4) 0.0190(6) Uani d . 1 1 . .
    H H3 0.5340 0.2011 0.5205 0.023 Uiso calc R 1 1 . .
    C C4 0.4148(3) 0.11146(17) 0.4361(4) 0.0173(6) Uani d . 1 1 . .
    C C5 0.2620(3) -0.00601(18) 0.3828(4) 0.0171(6) Uani d . 1 1 . .
    H H5 0.2467 0.0057 0.2551 0.021 Uiso calc R 1 1 . .
    C C6 0.1996(3) -0.07068(17) 0.4490(4) 0.0187(6) Uani d . 1 1 . .
    C C7 0.2270(3) -0.08765(18) 0.6383(4) 0.0215(7) Uani d . 1 1 . .
    H H7 0.1870 -0.1324 0.6869 0.026 Uiso calc R 1 1 . .
    C C8 0.3104(3) -0.04076(18) 0.7543(4) 0.0215(7) Uani d . 1 1 . .
    H H8 0.3276 -0.0530 0.8816 0.026 Uiso calc R 1 1 . .
    C C9 0.3687(3) 0.02395(17) 0.6843(4) 0.0182(6) Uani d . 1 1 . .
    C C10 0.3472(3) 0.04295(17) 0.4984(4) 0.0161(6) Uani d . 1 1 . .
    C C11 0.1007(3) -0.12192(18) 0.3272(4) 0.0210(7) Uani d . 1 1 . .
    C C12 -0.0343(3) -0.11188(14) 0.3930(5) 0.0368(9) Uani d . 1 1 . .
    H H12A -0.0993 -0.1429 0.3137 0.055 Uiso calc R 1 1 . .
    H H12B -0.0590 -0.0556 0.3871 0.055 Uiso calc R 1 1 . .
    H H12C -0.0301 -0.1307 0.5200 0.055 Uiso calc R 1 1 . .
    C C13 0.1402(3) -0.21004(14) 0.3427(4) 0.0265(7) Uani d R 1 1 . .
    H H13A 0.2251 -0.2171 0.2987 0.040 Uiso d R 1 1 . .
    H H13B 0.0744 -0.2421 0.2680 0.040 Uiso d R 1 1 . .
    H H13C 0.1465 -0.2269 0.4716 0.040 Uiso d R 1 1 . .
    C C14 0.0902(2) -0.09867(5) 0.12412(5) 0.0305(8) Uani d . 1 1 . .
    H H14A 0.1753 -0.1056 0.0808 0.046 Uiso calc R 1 1 . .
    H H14B 0.0632 -0.0430 0.1096 0.046 Uiso calc R 1 1 . .
    H H14C 0.0255 -0.1326 0.0520 0.046 Uiso calc R 1 1 . .
    O O1 0.45022(6) 0.06915(5) 0.80902(6) 0.0197(5) Uani d R 1 1 . .
    O O2 0.57521(5) 0.17418(5) 0.87563(5) 0.0241(5) Uani d R 1 1 . .
    Br Br1 0.23783(3) 0.18813(2) 0.16045(4) 0.03299(15) Uani d R 1 1 . .
loop_
    _atom_site_aniso_label
    _atom_site_aniso_U_11
    _atom_site_aniso_U_22
    _atom_site_aniso_U_33
    _atom_site_aniso_U_12
    _atom_site_aniso_U_13
    _atom_site_aniso_U_23
    C1 0.0208(16) 0.0200(16) 0.0194(15) 0.0001(12) 0.0053(12) 0.0043(12)
    C2 0.0205(16) 0.0150(15) 0.0227(16) 0.0037(12) 0.0073(13) -0.0024(12)
    C3 0.0178(16) 0.0190(16) 0.0205(15) 0.0001(12) 0.0036(12) 0.0029(12)
    C4 0.0161(15) 0.0153(15) 0.0208(15) 0.0031(12) 0.0035(12) 0.0013(12)
    C5 0.0165(15) 0.0185(16) 0.0164(14) 0.0038(12) 0.0018(12) 0.0026(11)
    C6 0.0170(15) 0.0157(15) 0.0246(16) 0.0017(12) 0.0066(12) -0.0007(12)
    C7 0.0251(17) 0.0155(15) 0.0252(16) 0.0007(13) 0.0082(13) 0.0021(12)
    C8 0.0257(17) 0.0232(17) 0.0164(15) 0.0013(13) 0.0063(13) 0.0009(12)
    C9 0.0189(16) 0.0202(16) 0.0159(14) 0.0016(12) 0.0036(12) -0.0034(12)
    C10 0.0163(15) 0.0146(14) 0.0177(14) 0.0035(11) 0.0038(11) -0.0021(11)
    C11 0.0219(16) 0.0153(15) 0.0260(17) -0.0002(12) 0.0046(13) 0.0010(13)
    C12 0.0241(19) 0.030(2) 0.057(2) -0.0062(15) 0.0107(17) -0.0144(18)
    C13 0.034(2) 0.0228(17) 0.0230(17) -0.0016(14) 0.0032(14) -0.0003(13)
    C14 0.033(2) 0.0261(19) 0.0288(18) -0.0086(15) -0.0094(15) 0.0047(14)
    O1 0.0252(12) 0.0186(11) 0.0149(10) -0.0026(9) 0.0014(9) 0.0002(8)
    O2 0.0283(13) 0.0232(12) 0.0202(11) -0.0030(9) 0.0010(9) -0.0037(9)
    Br1 0.0305(2) 0.0332(2) 0.0326(2) 0.00355(15) -0.00600(15) 0.01003(15)
_geom_special_details
;
 All esds (except the esd in the dihedral angle between two l.s. planes)
 are estimated using the full covariance matrix.  The cell esds are taken
 into account individually in the estimation of esds in distances, angles
 and torsion angles; correlations between esds in cell parameters are only
 used when they are defined by crystal symmetry.  An approximate (isotropic)
 treatment of cell esds is used for estimating esds involving l.s. planes.
;
loop_
    _geom_bond_atom_site_label_1
    _geom_bond_atom_site_label_2
    _geom_bond_site_symmetry_2
    _geom_bond_distance
    _geom_bond_publ_flag
    C1 C4 . 1.494(4) ?
    C1 Br1 . 1.957(3) ?
    C1 H1A . 0.9900 ?
    C1 H1B . 0.9900 ?
    C2 O2 . 1.209(3) ?
    C2 O1 . 1.379(3) ?
    C2 C3 . 1.448(4) ?
    C3 C4 . 1.356(4) ?
    C3 H3 . 0.9500 ?
    C4 C10 . 1.452(4) ?
    C5 C6 . 1.385(4) ?
    C5 C10 . 1.407(4) ?
    C5 H5 . 0.9500 ?
    C6 C7 . 1.410(4) ?
    C6 C11 . 1.532(4) ?
    C7 C8 . 1.378(4) ?
    C7 H7 . 0.9500 ?
    C8 C9 . 1.376(4) ?
    C8 H8 . 0.9500 ?
    C9 O1 . 1.387(3) ?
    C9 C10 . 1.390(4) ?
    C11 C14 . 1.531(3) ?
    C11 C13 . 1.539(4) ?
    C11 C12 . 1.544(4) ?
    C12 H12A . 0.9800 ?
    C12 H12B . 0.9800 ?
    C12 H12C . 0.9800 ?
    C13 H13A . 0.9800 ?
    C13 H13B . 0.9782 ?
    C13 H13C . 0.9819 ?
    C14 H14A . 0.9800 ?
    C14 H14B . 0.9800 ?
    C14 H14C . 0.9800 ?
loop_
    _geom_angle_atom_site_label_1
    _geom_angle_atom_site_label_2
    _geom_angle_atom_site_label_3
    _geom_angle_site_symmetry_1
    _geom_angle_site_symmetry_3
    _geom_angle
    _geom_angle_publ_flag
    C4 C1 Br1 . . 110.7(2) ?
    C4 C1 H1A . . 109.5 ?
    Br1 C1 H1A . . 109.5 ?
    C4 C1 H1B . . 109.5 ?
    Br1 C1 H1B . . 109.5 ?
    H1A C1 H1B . . 108.1 ?
    O2 C2 O1 . . 116.8(2) ?
    O2 C2 C3 . . 126.4(3) ?
    O1 C2 C3 . . 116.9(2) ?
    C4 C3 C2 . . 122.7(3) ?
    C4 C3 H3 . . 118.7 ?
    C2 C3 H3 . . 118.7 ?
    C3 C4 C10 . . 119.0(3) ?
    C3 C4 C1 . . 119.4(3) ?
    C10 C4 C1 . . 121.6(3) ?
    C6 C5 C10 . . 122.1(3) ?
    C6 C5 H5 . . 118.9 ?
    C10 C5 H5 . . 118.9 ?
    C5 C6 C7 . . 117.6(3) ?
    C5 C6 C11 . . 122.9(3) ?
    C7 C6 C11 . . 119.6(3) ?
    C8 C7 C6 . . 121.4(3) ?
    C8 C7 H7 . . 119.3 ?
    C6 C7 H7 . . 119.3 ?
    C9 C8 C7 . . 119.4(3) ?
    C9 C8 H8 . . 120.3 ?
    C7 C8 H8 . . 120.3 ?
    C8 C9 O1 . . 116.4(2) ?
    C8 C9 C10 . . 121.8(3) ?
    O1 C9 C10 . . 121.8(3) ?
    C9 C10 C5 . . 117.6(3) ?
    C9 C10 C4 . . 118.0(3) ?
    C5 C10 C4 . . 124.3(3) ?
    C14 C11 C6 . . 112.4(2) ?
    C14 C11 C13 . . 107.6(2) ?
    C6 C11 C13 . . 110.4(2) ?
    C14 C11 C12 . . 109.0(2) ?
    C6 C11 C12 . . 108.4(2) ?
    C13 C11 C12 . . 108.9(2) ?
    C11 C12 H12A . . 109.5 ?
    C11 C12 H12B . . 109.5 ?
    H12A C12 H12B . . 109.5 ?
    C11 C12 H12C . . 109.5 ?
    H12A C12 H12C . . 109.5 ?
    H12B C12 H12C . . 109.5 ?
    C11 C13 H13A . . 109.5 ?
    C11 C13 H13B . . 109.4 ?
    H13A C13 H13B . . 109.5 ?
    C11 C13 H13C . . 109.5 ?
    H13A C13 H13C . . 109.4 ?
    H13B C13 H13C . . 109.5 ?
    C11 C14 H14A . . 109.5 ?
    C11 C14 H14B . . 109.5 ?
    H14A C14 H14B . . 109.5 ?
    C11 C14 H14C . . 109.5 ?
    H14A C14 H14C . . 109.5 ?
    H14B C14 H14C . . 109.5 ?
    C2 O1 C9 . . 121.59(17) ?
loop_
    _geom_torsion_atom_site_label_1
    _geom_torsion_atom_site_label_2
    _geom_torsion_atom_site_label_3
    _geom_torsion_atom_site_label_4
    _geom_torsion_site_symmetry_1
    _geom_torsion_site_symmetry_2
    _geom_torsion_site_symmetry_3
    _geom_torsion_site_symmetry_4
    _geom_torsion
    _geom_torsion_publ_flag
    O2 C2 C3 C4 . . . . -178.6(3) ?
    O1 C2 C3 C4 . . . . 2.0(4) ?
    C2 C3 C4 C10 . . . . 1.1(4) ?
    C2 C3 C4 C1 . . . . -178.1(3) ?
    Br1 C1 C4 C3 . . . . -102.3(3) ?
    Br1 C1 C4 C10 . . . . 78.5(3) ?
    C10 C5 C6 C7 . . . . -1.6(4) ?
    C10 C5 C6 C11 . . . . 176.5(3) ?
    C5 C6 C7 C8 . . . . 1.4(4) ?
    C11 C6 C7 C8 . . . . -176.8(3) ?
    C6 C7 C8 C9 . . . . -0.2(5) ?
    C7 C8 C9 O1 . . . . 179.2(2) ?
    C7 C8 C9 C10 . . . . -0.9(5) ?
    C8 C9 C10 C5 . . . . 0.7(4) ?
    O1 C9 C10 C5 . . . . -179.4(2) ?
    C8 C9 C10 C4 . . . . -178.9(3) ?
    O1 C9 C10 C4 . . . . 1.0(4) ?
    C6 C5 C10 C9 . . . . 0.6(4) ?
    C6 C5 C10 C4 . . . . -179.9(3) ?
    C3 C4 C10 C9 . . . . -2.7(4) ?
    C1 C4 C10 C9 . . . . 176.5(3) ?
    C3 C4 C10 C5 . . . . 177.8(3) ?
    C1 C4 C10 C5 . . . . -3.0(4) ?
    C5 C6 C11 C14 . . . . 5.8(4) ?
    C7 C6 C11 C14 . . . . -176.1(3) ?
    C5 C6 C11 C13 . . . . 126.0(3) ?
    C7 C6 C11 C13 . . . . -55.9(3) ?
    C5 C6 C11 C12 . . . . -114.7(3) ?
    C7 C6 C11 C12 . . . . 63.4(3) ?
    O2 C2 O1 C9 . . . . 176.86(19) ?
    C3 C2 O1 C9 . . . . -3.7(3) ?
    C8 C9 O1 C2 . . . . -177.8(2) ?
    C10 C9 O1 C2 . . . . 2.3(4) ?
loop_
    _geom_hbond_atom_site_label_D
    _geom_hbond_atom_site_label_H
    _geom_hbond_atom_site_label_A
    _geom_hbond_site_symmetry_A
    _geom_hbond_distance_DH
    _geom_hbond_distance_HA
    _geom_hbond_distance_DA
    _geom_hbond_angle_DHA
    C3 H3 O2 4_565 0.950 2.42 3.334(4) 162
_iucr_refine_instructions_details
;
TITL 20jula in P 21/c
CELL  0.71073  10.3311  16.8305   7.3374   90.000   97.518   90.000
ZERR     4.00   0.0019   0.0031   0.0014    0.000    0.003    0.000
LATT   1
SYMM  - X, 1/2 + Y, 1/2 - Z
SFAC  C    H    BR   O
UNIT  56   60   4    8
MERG   2
OMIT     0.00  54.00
OMIT     6   0   0
OMIT     8   0   0
OMIT     7   0   0
OMIT     5   0   0
OMIT     5   0   8
OMIT    10   8   4
OMIT     0   1   1
OMIT   -10  13   2
OMIT    -8   0   8
MPLA 6 O1 C2 C3 C4 C1O C9 C5 C6 C7 C8
FMAP   2
PLAN   20
SIZE     0.16   0.16   0.18
ACTA
BOND   $H
CONF
L.S.  12
TEMP  -173.00
WGHT    0.053100
FVAR       1.00508
MOLE    1
C1    1    0.403220    0.133486    0.237317    11.00000    0.02076    0.02001 =
         0.01942    0.00425    0.00525    0.00014
AFIX  23
H1A   2    0.408125    0.084932    0.162368    11.00000   -1.20000
H1B   2    0.476779    0.168571    0.216448    11.00000   -1.20000
AFIX   0
C2    1    0.510543    0.136831    0.755749    11.00000    0.02048    0.01497 =
         0.02270   -0.00241    0.00729    0.00373
C3    1    0.491308    0.155772    0.561625    11.00000    0.01779    0.01898 =
         0.02051    0.00294    0.00363    0.00008
AFIX  43
H3    2    0.534038    0.201089    0.520501    11.00000   -1.20000
AFIX   0
C4    1    0.414776    0.111459    0.436089    11.00000    0.01611    0.01530 =
         0.02076    0.00133    0.00346    0.00311
C5    1    0.261987   -0.006013    0.382755    11.00000    0.01645    0.01846 =
         0.01643    0.00261    0.00180    0.00377
AFIX  43
H5    2    0.246729    0.005654    0.255070    11.00000   -1.20000
AFIX   0
C6    1    0.199591   -0.070677    0.449035    11.00000    0.01697    0.01569 =
         0.02460   -0.00071    0.00662    0.00167
C7    1    0.226955   -0.087650    0.638286    11.00000    0.02511    0.01551 =
         0.02516    0.00205    0.00823    0.00065
AFIX  43
H7    2    0.186999   -0.132367    0.686885    11.00000   -1.20000
AFIX   0
C8    1    0.310427   -0.040762    0.754306    11.00000    0.02573    0.02322 =
         0.01637    0.00091    0.00633    0.00128
AFIX  43
H8    2    0.327593   -0.053012    0.881564    11.00000   -1.20000
AFIX   0
C9    1    0.368706    0.023948    0.684301    11.00000    0.01888    0.02022 =
         0.01586   -0.00340    0.00363    0.00159
C10   1    0.347240    0.042952    0.498437    11.00000    0.01633    0.01458 =
         0.01773   -0.00209    0.00381    0.00349
C11   1    0.100705   -0.121920    0.327182    11.00000    0.02193    0.01529 =
         0.02603    0.00097    0.00459   -0.00024
C12   1   -0.034272   -0.111879    0.393016    11.00000    0.02410    0.03032 =
         0.05749   -0.01441    0.01073   -0.00615
AFIX 137
H12A  2   -0.099330   -0.142885    0.313702    11.00000   -1.50000
H12B  2   -0.059041   -0.055639    0.387135    11.00000   -1.50000
H12C  2   -0.030139   -0.130738    0.520009    11.00000   -1.50000
C13   1    0.140213   -0.210044    0.342667    11.00000    0.03368    0.02283 =
         0.02298   -0.00034    0.00317   -0.00164
H13A  2    0.225052   -0.217141    0.298724    11.00000   -1.50000
H13B  2    0.074427   -0.242146    0.267959    11.00000   -1.50000
H13C  2    0.146470   -0.226942    0.471602    11.00000   -1.50000
AFIX   0
C14   1    0.090235   -0.098671    0.124115    11.00000    0.03290    0.02614 =
         0.02882    0.00465   -0.00944   -0.00860
AFIX 137
H14A  2    0.175324   -0.105570    0.080792    11.00000   -1.50000
H14B  2    0.063164   -0.042978    0.109572    11.00000   -1.50000
H14C  2    0.025515   -0.132579    0.051963    11.00000   -1.50000
O1    4    0.450220    0.069148    0.809020    11.00000    0.02521    0.01859 =
         0.01494    0.00019    0.00143   -0.00256
O2    4    0.575210    0.174177    0.875634    11.00000    0.02834    0.02318 =
         0.02018   -0.00369    0.00097   -0.00296
BR1   3    0.237834    0.188129    0.160453    11.00000    0.03054    0.03319 =
         0.03256    0.01003   -0.00600    0.00355
HKLF 4
REM  20jula in P 21/c
REM R1 =  0.0408 for   2073 Fo > 4sig(Fo)  and  0.0606 for all   2734 data
REM    144 parameters refined using      0 restraints
END
WGHT      0.0529      0.0000
REM Highest difference peak  0.782,  deepest hole -0.364,  1-sigma level  0.098
Q1    1   0.2398  0.0652  0.6533  11.00000  0.05    0.67
Q2    1   0.2814  0.1867  0.5134  11.00000  0.05    0.67
Q3    1   0.1537 -0.0994  0.3761  11.00000  0.05    0.46
Q4    1   0.2485  0.1478  0.0876  11.00000  0.05    0.43
Q5    1   0.2126 -0.0424  0.4287  11.00000  0.05    0.39
;
