# Supplementary material for: 4-Bromo­methyl-6-tert-butyl-2H-chromen-2-one
Source: Acta Crystallogr Sect E Struct Rep Online. 2013 Jun 8;69(Pt 7):o1056. doi: 10.1107/S1600536813015511 (PMC3772487; doi:10.1107/S1600536813015511)
Supplement: Supplementary file 2 [file e-69-o1056-Isup2.hkl]

#
# h,k,l, Fc-squared, Fo-squared, sigma(Fo-squared) and status flag
#
data_I
_shelx_title ' 20jula in P 21/c'
_shelx_refln_list_code          4
_shelx_F_calc_maximum      183.18
_exptl_crystal_F_000       600.00
_reflns_d_resolution_high  0.7828
 
loop_
 _symmetry_equiv_pos_as_xyz
 'x, y, z'
 '-x, y+1/2, -z+1/2'
 '-x, -y, -z'
 'x, -y-1/2, z-1/2'
 
_cell_length_a    10.3311
_cell_length_b    16.8305
_cell_length_c     7.3374
_cell_angle_alpha  90.000
_cell_angle_beta   97.518
_cell_angle_gamma  90.000
 
_shelx_F_squared_multiplier     1.000
 
loop_
 _refln_index_h
 _refln_index_k
 _refln_index_l
 _refln_F_squared_calc
 _refln_F_squared_meas
 _refln_F_squared_sigma
 _refln_observed_status
   9   0   0     1391.50     1164.68     50.95 o
  10   0   0      462.48      572.61     68.66 o
  11   0   0     1118.02     1127.59     92.69 o
   1   1   0     5151.61     5500.59     90.18 o
   2   1   0     2654.45     2777.55     55.75 o
   3   1   0     8921.54     9213.74    147.67 o
   4   1   0      426.73      378.62     17.74 o
   5   1   0     6957.63     7204.34    128.29 o
   6   1   0     2167.41     2182.52     84.73 o
   7   1   0     2124.91     2081.61     57.82 o
   8   1   0      376.96      326.48     29.78 o
   9   1   0     1836.52     1914.86     48.33 o
  10   1   0      540.53      514.68     45.84 o
  11   1   0      411.55      427.92     67.62 o
   0   2   0       87.67       69.94      5.76 o
   2   2   0     1010.85      952.70     17.63 o
   3   2   0     5112.33     5599.22     69.04 o
   4   2   0     3461.94     3616.47     51.91 o
   5   2   0      428.86      413.36     25.74 o
   6   2   0     2103.19     2122.74     43.29 o
   7   2   0       49.69       22.41      8.03 o
   8   2   0     1400.11     1369.10     41.17 o
   9   2   0      202.33      203.90     27.60 o
  10   2   0      221.90      215.33     30.22 o
  11   2   0      980.91     1046.99     97.60 o
  12   2   0      297.46      341.86     66.87 o
   1   3   0     3612.65     3651.95     76.94 o
   2   3   0     6482.14     7021.79     83.45 o
   3   3   0    12939.69    14396.80    162.75 o
   4   3   0      274.22      285.63     12.63 o
   5   3   0      660.61      603.20     16.90 o
   6   3   0      273.90      225.00     13.91 o
   7   3   0     1000.37     1002.81     29.30 o
   8   3   0     1294.26     1288.14     44.87 o
   9   3   0       13.59        1.89      9.44 o
  10   3   0       27.55       35.08     13.06 o
  11   3   0        3.25       16.35     14.79 o
  12   3   0      115.52      141.21     45.66 o
   0   4   0     7374.51     7966.57    139.00 o
   1   4   0       86.36       63.49      7.52 o
   2   4   0     9163.78     9628.08    219.70 o
   3   4   0     1878.27     2045.38     30.69 o
   4   4   0       49.23       32.84      5.99 o
   5   4   0       94.14       98.28      9.77 o
   6   4   0      284.38      285.01     16.06 o
   7   4   0       43.01       24.67     14.87 o
   8   4   0       39.70       27.41     11.52 o
   9   4   0        0.38        3.52      8.59 o
  10   4   0      742.28      696.85     50.44 o
  11   4   0      244.30      184.56     31.40 o
  12   4   0       70.14       21.21     30.90 o
   1   5   0     3037.34     3324.52     55.45 o
   2   5   0     1412.54     1248.52    134.03 o
   3   5   0     5298.99     5727.60     68.03 o
   4   5   0        1.26        7.93      4.29 o
   5   5   0      672.46      712.90     22.02 o
   6   5   0      565.80      516.04     25.06 o
   7   5   0      346.37      295.83     25.67 o
   8   5   0       14.74       17.64     10.57 o
   9   5   0        2.41        4.99     11.94 o
  10   5   0      265.42      263.62     35.33 o
  11   5   0       11.76       11.65     15.99 o
  12   5   0      492.80      428.04     47.27 o
   0   6   0     4054.53     3957.80     80.79 o
   1   6   0     2092.25     2299.77     39.21 o
   2   6   0     3049.31     3057.00     55.46 o
   3   6   0       30.30       19.98      6.27 o
   4   6   0     3673.10     3788.64     52.45 o
   5   6   0       62.21       46.95      8.17 o
   6   6   0     1177.81     1145.37     38.10 o
   7   6   0      219.71      205.39     21.11 o
   8   6   0     2273.78     2317.34    142.69 o
   9   6   0        7.76        2.90     12.26 o
  10   6   0      289.29      254.97     57.01 o
  11   6   0      367.07      396.17    107.20 o
  12   6   0      397.27      438.59     49.22 o
   1   7   0     8424.16     8926.48    113.04 o
   2   7   0     2239.26     2399.85     48.92 o
   3   7   0     7309.60     7363.81     89.93 o
   4   7   0       21.69       10.31      5.07 o
   5   7   0     1413.46     1357.48     31.56 o
   6   7   0     1074.99     1031.40     36.57 o
   7   7   0     2740.20     2643.79    126.62 o
   8   7   0     4074.62     4071.53    118.50 o
   9   7   0     1879.14     2010.42     82.36 o
  10   7   0       32.77       32.06     17.11 o
  11   7   0      215.38      216.35     35.86 o
  12   7   0      157.99      152.24     31.75 o
   0   8   0     6700.30     6628.62    128.34 o
   1   8   0      343.55      336.22     15.57 o
   2   8   0     9000.84     9503.84    140.27 o
   3   8   0     1011.67      990.75     26.63 o
   4   8   0     4945.18     4914.63     77.81 o
   5   8   0     1228.17     1210.00     32.89 o
   6   8   0     1715.58     1731.67     67.35 o
   7   8   0      559.92      542.56     42.71 o
   8   8   0      205.12      143.50     26.52 o
   9   8   0     1906.60     1975.87     83.71 o
  10   8   0     1246.00     1289.75     69.75 o
  11   8   0      295.09      307.16     74.56 o
  12   8   0       17.09        4.39     20.41 o
   1   9   0     2432.65     2173.88     43.34 o
   2   9   0      218.25      218.74     16.52 o
   3   9   0     5538.47     5668.16     83.96 o
   4   9   0       43.40       21.06      7.85 o
   5   9   0     4492.47     4749.94     95.21 o
   6   9   0       26.89       22.03     18.70 o
   7   9   0      812.80      822.13     99.56 o
   8   9   0      459.74      420.49     42.44 o
   9   9   0      750.01      784.64     57.67 o
  10   9   0      272.05      219.77     35.24 o
  11   9   0      268.99      283.02     46.94 o
   0  10   0     3120.95     3008.33     81.12 o
   1  10   0     1760.78     1832.46     40.57 o
   2  10   0     4607.56     4681.68     85.44 o
   3  10   0      150.25      112.35     12.23 o
   4  10   0     1646.27     1623.93     49.38 o
   5  10   0      624.72      587.65     30.90 o
   6  10   0     4011.77     3870.85    113.04 o
   7  10   0       14.45        8.66     14.68 o
   8  10   0      858.78      828.23    126.57 o
   9  10   0      278.74      264.17     54.67 o
  10  10   0      551.96      568.05     59.49 o
  11  10   0      103.18       72.81     26.36 o
   1  11   0     1023.06     1014.57     30.76 o
   2  11   0      300.50      275.21     25.98 o
   3  11   0      828.06      761.02     26.43 o
   4  11   0      111.61      131.92     25.23 o
   5  11   0      370.69      376.25     30.46 o
   6  11   0     1760.81     1761.36     73.82 o
   7  11   0      287.03      293.91     51.52 o
   8  11   0       31.01       39.78     19.30 o
   9  11   0       25.14        9.69     17.69 o
  10  11   0      166.76       99.85     27.01 o
  11  11   0       41.14       50.76     21.90 o
   0  12   0      148.39      140.39     21.12 o
   1  12   0       77.64       63.50     11.12 o
   2  12   0        7.83        9.71      7.68 o
   3  12   0      381.55      374.03     26.85 o
   4  12   0      606.98      572.34     33.06 o
   5  12   0      145.17      125.12     39.24 o
   6  12   0      184.73      131.39     26.63 o
   7  12   0       10.48        0.00     13.72 o
   8  12   0       52.65       85.82     24.98 o
   9  12   0        3.19       23.29     17.30 o
  10  12   0        3.20        0.00     17.30 o
   1  13   0      217.97      189.01     17.50 o
   2  13   0      297.67      251.54     19.26 o
   3  13   0      553.08      557.09     46.77 o
   4  13   0        2.50        0.00      9.25 o
   5  13   0       40.29       32.11     16.56 o
   6  13   0       90.22       43.55     28.11 o
   7  13   0        3.57        0.00     17.48 o
   8  13   0       76.01       72.54     24.76 o
   9  13   0      197.49      186.46     46.15 o
  10  13   0        2.95        4.51     17.27 o
   0  14   0     1032.21     1044.48     50.15 o
   1  14   0       58.99       49.11     11.46 o
   2  14   0      818.08      750.87     53.16 o
   3  14   0      508.30      462.08     31.71 o
   4  14   0       60.17       67.42     20.13 o
   5  14   0      202.62      206.83     33.17 o
   6  14   0      757.85      779.99     67.86 o
   7  14   0      122.93       90.75     42.50 o
   8  14   0       39.35       23.54     20.02 o
   9  14   0      347.38      336.33     74.38 o
   1  15   0     2410.92     2474.51     99.33 o
   2  15   0      172.30      159.62     27.15 o
   3  15   0     2198.89     2087.52     81.45 o
   4  15   0      240.32      220.57     52.15 o
   5  15   0     1158.35     1200.49     66.19 o
   6  15   0      627.20      550.56     52.01 o
   7  15   0      465.03      477.46     51.50 o
   8  15   0      105.12       66.51     27.91 o
   9  15   0      482.76      423.03     85.28 o
   0  16   0     1993.90     1993.35     73.92 o
   1  16   0        1.11        0.87     10.54 o
   2  16   0     1152.84     1150.56     48.25 o
   3  16   0      173.15      119.42     26.55 o
   4  16   0     1462.60     1573.79     74.29 o
   5  16   0      348.62      368.69     44.78 o
   6  16   0     1504.34     1649.36    102.36 o
   7  16   0       11.15       21.65     21.24 o
   8  16   0      188.20       95.81     74.32 o
   1  17   0     1129.56     1236.83     82.80 o
   2  17   0        1.68        4.97     11.02 o
   3  17   0      474.70      571.02     66.36 o
   4  17   0       88.58      107.51     26.46 o
   5  17   0      647.82      684.12     57.32 o
   6  17   0        6.83        0.00     18.08 o
   7  17   0      561.06      641.50     79.12 o
   8  17   0       33.94        0.00     28.56 o
   0  18   0      464.16      404.69     66.98 o
   1  18   0       12.88       11.12     13.83 o
   2  18   0      780.66      857.70     62.76 o
   3  18   0       52.28       24.33     19.09 o
   4  18   0      490.14      492.72     50.71 o
   5  18   0       57.83       64.24     24.20 o
   6  18   0       96.36      148.58     33.83 o
   7  18   0      378.86      377.90     66.28 o
   1  19   0      212.05      140.46     49.58 o
   2  19   0       13.06        0.00     13.89 o
   3  19   0      185.83      191.14     34.69 o
   4  19   0        3.98       14.51     19.36 o
   5  19   0        7.75        0.00     18.19 o
   6  19   0       36.18       22.29     18.43 o
   0  20   0       16.97        0.15     32.61 o
   1  20   0       21.05        0.00     30.45 o
   2  20   0       43.43       31.64     40.01 o
   3  20   0       24.73       19.59     19.42 o
   4  20   0       66.59       84.05     27.00 o
   1  21   0       22.57        0.00     33.55 o
   2  21   0       15.82       19.16     36.05 o
 -13   1   1      970.97      848.23    103.14 o
 -12   1   1        2.46       16.93     26.90 o
 -11   1   1      134.51      129.22     27.40 o
 -10   1   1        0.18        0.00     14.25 o
  -9   1   1       81.39       87.43     14.73 o
  -8   1   1       15.54       22.65     13.69 o
  -7   1   1     1246.95     1196.68     37.47 o
  -6   1   1      247.65      247.05     17.56 o
  -5   1   1      578.42      518.11     20.73 o
  -4   1   1      143.07      129.00     10.88 o
  -3   1   1     1011.88     1035.35     24.84 o
  -2   1   1     2369.08     2454.71     66.54 o
  -1   1   1     2177.01     2313.74     32.22 o
   1   1   1     1208.51     1264.90     21.95 o
   2   1   1     1082.45     1167.43     21.05 o
   3   1   1       28.89       20.47      3.57 o
   4   1   1      682.68      685.80     18.82 o
   5   1   1     1264.31     1303.11     34.24 o
   6   1   1      889.19      855.30     29.15 o
   7   1   1     2808.52     2999.81     65.02 o
   8   1   1        6.61        9.23      8.32 o
   9   1   1       56.16       40.18     12.49 o
  10   1   1      129.72      124.42     26.46 o
  11   1   1       44.95        0.00     25.93 o
  12   1   1       50.26       89.86     27.12 o
 -13   2   1      437.41      425.01     78.90 o
 -12   2   1      414.50      357.99     69.90 o
 -11   2   1      504.21      572.77     43.35 o
 -10   2   1      445.62      481.95     44.85 o
  -9   2   1        1.00        4.61      8.88 o
  -8   2   1     2403.43     2410.54     59.02 o
  -7   2   1      113.79      113.84     14.55 o
  -6   2   1     2657.27     2636.62     55.26 o
  -5   2   1     1006.15     1104.46     48.84 o
  -4   2   1     6033.82     6421.79    118.22 o
  -3   2   1    14296.76    15673.50    246.60 o
  -2   2   1    33553.69    36165.93    586.47 o
  -1   2   1     2946.71     3045.85     48.24 o
   0   2   1       33.04       26.40      3.99 o
   1   2   1     1307.89     1400.64     29.02 o
   2   2   1     9248.13     9913.75    135.50 o
   3   2   1     4324.06     4644.89     61.35 o
   4   2   1      459.22      395.83     13.81 o
   5   2   1     4823.81     5147.10     74.34 o
   6   2   1     1110.28     1131.08     44.26 o
   7   2   1     1429.89     1323.33     34.06 o
   8   2   1        3.89       12.58      8.74 o
   9   2   1      833.26      820.21     96.59 o
  10   2   1       51.52       56.20     19.59 o
  11   2   1      843.32      942.11     83.42 o
 -13   3   1      245.39      231.76     63.43 o
 -12   3   1      151.91      180.96     30.38 o
 -11   3   1      202.67      192.17     30.31 o
 -10   3   1        8.80       18.75     31.79 o
  -9   3   1     1435.00     1593.94     53.80 o
  -8   3   1       54.06       36.42     11.63 o
  -7   3   1     3486.71     3731.08     91.60 o
  -6   3   1      938.79      935.27     41.66 o
  -5   3   1     6729.39     6965.31    220.28 o
  -4   3   1       82.46       65.82     10.92 o
  -3   3   1       65.77       91.08      9.63 o
  -2   3   1    13954.24    15174.68    197.05 o
  -1   3   1    15677.41    16453.75    183.38 o
   0   3   1     4448.19     4684.51     58.99 o
   1   3   1    21557.87    23351.12    296.41 o
   2   3   1     3950.06     4260.70     69.56 o
   3   3   1     1036.58      915.36     32.01 o
   4   3   1     5189.66     5165.17     69.96 o
   5   3   1      523.59      437.85     15.79 o
   6   3   1     3693.10     3606.99     73.70 o
   7   3   1     1008.34      941.71     36.12 o
   8   3   1     2029.89     1969.34     56.89 o
   9   3   1        2.85       12.87      9.68 o
  10   3   1     2287.03     2448.13     71.19 o
  11   3   1      112.52       85.95     29.06 o
 -12   4   1      263.35      295.13     40.38 o
 -11   4   1      224.43      191.47     39.95 o
 -10   4   1     1690.78     2003.72     83.11 o
  -9   4   1       13.65       25.80     15.22 o
  -8   4   1     2288.86     2356.10     63.99 o
  -7   4   1       15.06       23.59      9.75 o
  -6   4   1     6041.47     6579.28    113.14 o
  -5   4   1      386.01      409.29     38.00 o
  -4   4   1     1965.72     1716.77     35.89 o
  -3   4   1      341.61      293.08     10.24 o
  -2   4   1     5848.56     5747.28     76.76 o
  -1   4   1     2054.33     2050.34     43.92 o
   0   4   1     7273.17     7840.89     97.24 o
   1   4   1     5089.61     5343.67     60.26 o
   2   4   1     2803.75     2812.59     43.02 o
   3   4   1     3052.62     2935.87     56.89 o
   4   4   1     9276.95    10100.45    123.08 o
   5   4   1     1918.76     1913.20     39.10 o
   6   4   1     1642.55     1679.13     47.21 o
   7   4   1     4474.45     4395.58     89.86 o
   8   4   1      414.93      400.54     28.10 o
   9   4   1     2907.84     3123.03     79.19 o
  10   4   1      317.01      308.74     29.17 o
  11   4   1      447.91      490.50     73.52 o
 -12   5   1       79.57       85.48     25.04 o
 -11   5   1     2193.26     2474.37     99.07 o
 -10   5   1      617.47      720.24     54.82 o
  -9   5   1     3633.47     4030.62    149.68 o
  -8   5   1       50.97       28.39     14.93 o
  -7   5   1     1851.93     1859.46     53.06 o
  -6   5   1      605.60      597.63     22.24 o
  -5   5   1    15620.83    16721.13    197.78 o
  -4   5   1       31.05       29.27      7.42 o
  -3   5   1    10746.89    11433.08    141.08 o
  -2   5   1      370.79      377.19     15.16 o
  -1   5   1    10022.40    10503.64    126.49 o
   0   5   1     3658.54     4002.12     56.31 o
   1   5   1     8633.50     9089.63     97.78 o
   2   5   1     3409.13     3398.86     54.69 o
   3   5   1     7520.96     7902.06    102.08 o
   4   5   1     7428.92     8067.18    126.98 o
   5   5   1     1491.04     1414.94     41.14 o
   6   5   1     3073.82     2963.14     67.35 o
   7   5   1      358.96      373.74     26.12 o
   8   5   1      622.16      580.34     33.62 o
   9   5   1      513.82      540.22     61.22 o
  10   5   1     1227.25     1450.55     68.47 o
  11   5   1       12.99       12.21     15.92 o
 -12   6   1      581.04      650.42     59.28 o
 -11   6   1      144.61      128.84     68.45 o
 -10   6   1      288.95      332.99     40.81 o
  -9   6   1       47.56       55.20     18.18 o
  -8   6   1      455.89      493.59     41.99 o
  -7   6   1      268.58      269.72     37.56 o
  -6   6   1      731.46      708.93     31.21 o
  -5   6   1     4995.75     5510.76     72.35 o
  -4   6   1     9293.34    10434.45    123.51 o
  -3   6   1      446.12      424.80     18.02 o
  -2   6   1     6353.60     6612.25     89.96 o
  -1   6   1      137.03       85.93      8.70 o
   0   6   1     2833.11     2765.05     44.81 o
   1   6   1     5138.08     5413.48     72.21 o
   2   6   1      666.14      649.49     14.97 o
   3   6   1      927.80      859.74     23.36 o
   4   6   1     1928.69     1996.87     49.81 o
   5   6   1      438.59      341.39     22.50 o
   6   6   1      268.47      230.43     20.85 o
   7   6   1     2040.97     1901.03     59.53 o
   8   6   1      756.73      760.96     52.06 o
   9   6   1      844.61      863.97     52.37 o
  10   6   1       43.24       54.22     34.63 o
  11   6   1      323.62      336.69     41.50 o
  12   6   1        7.41       22.94     29.06 o
 -12   7   1       24.88        7.83     17.64 o
 -11   7   1       51.54       47.88     31.02 o
 -10   7   1        0.48        7.70     14.59 o
  -9   7   1      130.72       92.89     27.55 o
  -8   7   1      108.45       84.14     21.81 o
  -7   7   1      243.41      226.41     29.99 o
  -6   7   1       13.34        0.00      9.00 o
  -5   7   1      585.49      688.42     25.82 o
  -4   7   1     1083.11     1067.26     24.45 o
  -3   7   1     1180.00     1154.82     30.41 o
  -2   7   1     1631.01     1861.90     51.89 o
  -1   7   1       14.20       10.54      5.45 o
   0   7   1      584.77      575.06     25.30 o
   1   7   1     1015.20     1030.98     24.34 o
   2   7   1      766.97      691.41     20.78 o
   3   7   1     1646.10     1702.49     36.43 o
   4   7   1      339.26      298.10     18.66 o
   5   7   1       66.44       55.00     12.05 o
   6   7   1     1513.12     1480.17     47.15 o
   7   7   1      180.75      142.32     18.84 o
   8   7   1      415.34      420.82     39.59 o
   9   7   1      259.27      303.93     36.40 o
  10   7   1      174.75      157.81     29.83 o
  11   7   1       65.61       53.96     20.03 o
  12   7   1      211.40      268.39     39.66 o
 -12   8   1       24.07       12.38     20.31 o
 -11   8   1        1.11        0.00     16.51 o
 -10   8   1        9.58        6.43     15.28 o
  -9   8   1      166.78      141.84     32.33 o
  -8   8   1      686.80      639.02     49.13 o
  -7   8   1      311.24      181.38     27.75 o
  -6   8   1       40.86       30.64     11.38 o
  -5   8   1      433.23      397.33     29.00 o
  -4   8   1      655.28      673.44     25.55 o
  -3   8   1        9.66       16.59      7.30 o
  -2   8   1      181.09      211.47     14.74 o
  -1   8   1     2456.81     2814.19     52.80 o
   0   8   1        0.25        0.00      3.45 o
   1   8   1       34.75       37.27      7.12 o
   2   8   1      150.66      148.52     10.13 o
   3   8   1       11.20        2.70      3.74 o
   4   8   1        7.00        6.34      6.38 o
   5   8   1       11.45       11.34      9.78 o
   6   8   1       29.52       33.92     12.19 o
   7   8   1       30.50       19.96     16.57 o
   8   8   1       32.30       33.54     16.42 o
   9   8   1       12.47       19.11     16.58 o
  10   8   1        8.28       13.88     14.25 o
  11   8   1        0.99       25.90     15.95 o
 -11   9   1      166.51      128.34     30.24 o
 -10   9   1        1.10       18.59     17.81 o
  -9   9   1      193.44      211.84     34.80 o
  -8   9   1        0.25        0.00     11.32 o
  -7   9   1      239.30      170.25     27.47 o
  -6   9   1        4.60        2.06      8.81 o
  -5   9   1      977.26      895.03     31.00 o
  -4   9   1        0.47        0.00      6.99 o
  -3   9   1      716.88      714.65     25.58 o
  -2   9   1       68.51       38.32      8.61 o
  -1   9   1       16.13       27.89      7.79 o
   0   9   1     1592.24     1639.66     42.98 o
   1   9   1        8.37        2.33      5.50 o
   2   9   1       32.25       20.97      6.13 o
   3   9   1      691.11      720.56     41.70 o
   4   9   1      580.40      594.02     23.99 o
   5   9   1       13.88       22.07     11.97 o
   6   9   1     3624.48     3643.44    137.47 o
   7   9   1      513.70      516.21     44.16 o
   8   9   1       57.32       35.22     16.93 o
   9   9   1        6.09       17.20     15.54 o
  10   9   1      424.11      545.18     64.09 o
  11   9   1       29.72       33.93     20.19 o
 -11  10   1       44.26       61.95     23.43 o
 -10  10   1      519.93      600.80     56.83 o
  -9  10   1        1.28        0.37     16.74 o
  -8  10   1     2994.14     2990.20    106.70 o
  -7  10   1      811.37      840.67    106.38 o
  -6  10   1     1641.95     1395.56    143.67 o
  -5  10   1      482.78      559.41     32.34 o
  -4  10   1     2001.44     2114.91     48.59 o
  -3  10   1      418.60      444.69     22.58 o
  -2  10   1     2295.36     2145.56     46.43 o
  -1  10   1       30.46       14.36      7.60 o
   0  10   1     1581.54     1531.18     42.14 o
   1  10   1     4863.63     5144.04     79.32 o
   2  10   1     2410.92     2478.69     47.28 o
   3  10   1     1564.32     1483.36     44.97 o
   4  10   1      513.83      519.51     49.98 o
   5  10   1      407.28      382.99     37.78 o
   6  10   1       98.36      101.15     23.36 o
   7  10   1     1477.43     1554.81     71.25 o
   8  10   1      669.07      698.22    158.67 o
   9  10   1      420.69      557.29     52.05 o
  10  10   1        1.96        0.00     25.59 o
  11  10   1      113.97      108.20     30.05 o
 -11  11   1      469.75      341.78     78.15 o
 -10  11   1       12.81        8.32     17.36 o
  -9  11   1      732.56      798.18     65.19 o
  -8  11   1        1.77        0.00     12.57 o
  -7  11   1     1229.23     1176.97     62.85 o
  -6  11   1       51.71       11.18      9.07 o
  -5  11   1     1832.20     1825.39     57.38 o
  -4  11   1       25.37       23.93      9.72 o
  -3  11   1     3001.67     2939.88     62.81 o
  -2  11   1      304.60      264.13     18.51 o
  -1  11   1     2730.39     2692.25     54.71 o
   0  11   1     2128.42     2114.95     53.21 o
   1  11   1     3373.45     3589.91     64.82 o
   2  11   1      326.92      249.62     21.78 o
   3  11   1     1987.32     1972.22     54.54 o
   4  11   1      204.20      198.19     29.29 o
   5  11   1     1068.25     1075.97     56.28 o
   6  11   1      714.36      596.84     48.23 o
   7  11   1      108.33       74.40     22.44 o
   8  11   1      660.83      734.12    118.53 o
   9  11   1       12.85        0.00     15.89 o
  10  11   1      601.81      567.27     74.21 o
 -10  12   1      352.20      441.03     52.42 o
  -9  12   1        3.69        3.50     15.46 o
  -8  12   1     1125.05     1214.54    198.42 o
  -7  12   1        6.55        0.00     13.00 o
  -6  12   1      796.75      707.41     48.68 o
  -5  12   1      129.90      126.42     19.87 o
  -4  12   1     3381.27     3475.58     83.10 o
  -3  12   1      219.17      166.51     17.12 o
  -2  12   1     2517.88     2439.07     60.14 o
  -1  12   1      847.97      830.46     29.55 o
   0  12   1     2655.41     2611.67     54.92 o
   1  12   1      162.37      131.19     14.24 o
   2  12   1     1318.39     1325.14     54.61 o
   3  12   1     5821.77     6215.54    150.16 o
   4  12   1     3647.95     3818.15    112.08 o
   5  12   1      872.76      802.80     82.98 o
   6  12   1      366.18      329.24     51.62 o
   7  12   1     1404.54     1408.26     71.63 o
   8  12   1       41.69       73.77     25.05 o
   9  12   1     1608.23     1683.09     85.33 o
  10  12   1      102.77       76.73     39.58 o
 -10  13   1      197.04      199.49     65.90 o
  -9  13   1      279.78      286.50     42.63 o
  -8  13   1       23.10       23.16     19.35 o
  -7  13   1     2097.12     2145.34     89.42 o
  -6  13   1       73.69       79.02     23.67 o
  -5  13   1     1743.68     1791.76     59.73 o
  -4  13   1      221.47      191.96     28.32 o
  -3  13   1     2241.14     2272.23     53.87 o
  -2  13   1      780.15      744.21     31.11 o
  -1  13   1     2143.87     2055.95     49.83 o
   0  13   1      614.88      653.70     27.71 o
   1  13   1     1379.79     1413.29     48.81 o
   2  13   1     2403.57     2405.59     65.81 o
   3  13   1       28.38        7.66     13.69 o
   4  13   1     4152.16     4051.14    119.16 o
   5  13   1     1278.78     1363.38    161.07 o
   6  13   1      552.82      650.65     53.72 o
   7  13   1      276.75      240.26     36.53 o
   8  13   1     1561.25     1559.29    144.40 o
   9  13   1      160.98      151.66     77.50 o
  10  13   1      320.32      246.78     71.46 o
 -10  14   1       89.06       18.91     32.16 o
  -9  14   1        8.15        0.00     16.10 o
  -8  14   1      448.19      471.95     52.65 o
  -7  14   1       32.00        4.34     20.72 o
  -6  14   1      482.54      491.04     47.95 o
  -5  14   1        5.12        5.72     10.90 o
  -4  14   1      589.85      663.07     39.10 o
  -3  14   1      168.18      150.23     21.19 o
  -2  14   1     1505.79     1553.61     63.71 o
  -1  14   1      581.59      545.68     27.90 o
   0  14   1     1276.05     1320.47     39.74 o
   1  14   1       38.36       27.81     12.90 o
   2  14   1      661.81      639.45     46.61 o
   3  14   1        8.88       17.27     15.58 o
   4  14   1      207.16      161.80     28.82 o
   5  14   1      739.16      628.95     51.30 o
   6  14   1      657.17      661.76     55.93 o
   7  14   1      372.78      407.88     47.92 o
   8  14   1       42.31       56.97     23.42 o
   9  14   1       43.16      131.84     50.95 o
  -9  15   1      170.05      253.70     54.88 o
  -8  15   1       50.54       15.20     19.66 o
  -7  15   1      427.61      421.41     48.87 o
  -6  15   1      129.67      123.98     28.09 o
  -5  15   1       75.99       99.16     19.29 o
  -4  15   1      136.28      129.96     21.32 o
  -3  15   1      347.84      355.86     38.25 o
  -2  15   1        1.09        1.54      9.11 o
  -1  15   1      356.37      357.60     28.89 o
   0  15   1       32.77       42.03     14.12 o
   1  15   1     1645.78     1695.04     57.70 o
   2  15   1        8.25        0.78     12.28 o
   3  15   1      888.25      829.95     96.50 o
   4  15   1       22.43       51.92     19.82 o
   5  15   1       29.77       25.54     18.06 o
   6  15   1       75.58       77.33     24.44 o
   7  15   1       94.71       78.61     25.82 o
   8  15   1       79.33       60.27     25.15 o
   9  15   1      122.50        9.20     22.11 o
  -8  16   1        6.89        0.00     21.65 o
  -7  16   1        1.41        0.00     16.13 o
  -6  16   1      308.61      280.12     40.96 o
  -5  16   1       12.03       18.91     18.75 o
  -4  16   1       35.48       16.68     14.55 o
  -3  16   1       12.10       10.21     12.50 o
  -2  16   1       26.84        6.99     11.83 o
  -1  16   1       63.65       56.08     16.79 o
   0  16   1       21.30       19.68     12.62 o
   1  16   1      775.84      795.50     51.32 o
   2  16   1       68.23       46.15     17.52 o
   3  16   1      175.52      131.00     38.06 o
   4  16   1       55.71       64.33     23.20 o
   5  16   1      212.71      147.27     57.27 o
   6  16   1      146.45      169.45     33.36 o
   7  16   1        4.93        8.61     18.52 o
   8  16   1        9.34       13.69     21.34 o
  -8  17   1        2.73       17.06     17.08 o
  -7  17   1      397.07      320.01     46.08 o
  -6  17   1       86.08       97.12     30.79 o
  -5  17   1      127.88      154.75     32.73 o
  -4  17   1        5.57        6.43     16.90 o
  -3  17   1      325.13      308.12     41.95 o
  -2  17   1      121.77       96.98     19.38 o
  -1  17   1      124.93       87.29     41.39 o
   0  17   1       89.23       88.98     19.29 o
   1  17   1      744.49      676.74    141.17 o
   2  17   1        8.61       19.83     16.46 o
   3  17   1        3.75        8.48     15.91 o
   4  17   1      101.70       92.03     25.73 o
   5  17   1       22.59       14.49     19.64 o
   6  17   1       52.89       47.44     25.74 o
   7  17   1       52.50       36.77     41.68 o
  -7  18   1        9.60       14.53     18.56 o
  -6  18   1      203.43      279.86     82.45 o
  -5  18   1        1.02        0.00     14.96 o
  -4  18   1       88.35      115.35     27.40 o
  -3  18   1       21.53        7.00     14.91 o
  -2  18   1      294.53      283.68     30.75 o
  -1  18   1      128.59      116.69     30.21 o
   0  18   1       18.97       51.07     28.50 o
   1  18   1      938.81      922.66     70.43 o
   2  18   1      133.85      161.89     31.20 o
   3  18   1      277.38      330.97     42.67 o
   4  18   1       72.48       48.68     22.15 o
   5  18   1      274.74      292.17     43.96 o
   6  18   1        3.82       15.65     18.86 o
  -6  19   1        0.12        6.09     26.35 o
  -5  19   1      448.99      496.64     53.71 o
  -4  19   1       69.77       62.99     40.65 o
  -3  19   1      367.21      442.83     47.38 o
  -2  19   1       23.12       23.57     22.59 o
  -1  19   1       69.73       92.60     29.44 o
   0  19   1      513.31      610.79     84.46 o
   1  19   1      526.00      501.16     48.92 o
   2  19   1       74.97       96.99     27.33 o
   3  19   1      154.88      142.29     39.75 o
   4  19   1      434.79      452.62     60.34 o
   5  19   1      255.52      141.70    132.32 o
  -4  20   1      512.56      527.41     54.05 o
  -3  20   1       40.89       57.90     42.40 o
  -2  20   1      686.63      867.40     98.73 o
  -1  20   1       44.90       25.55     33.17 o
   0  20   1     1318.37     1438.36    117.45 o
   1  20   1      187.78      194.44     58.69 o
   2  20   1      720.98      816.87     63.23 o
   3  20   1      142.59      150.95     34.19 o
   4  20   1       79.24        7.95     22.62 o
  -1  21   1      561.50      516.61     81.78 o
   0  21   1      210.31      314.32     70.05 o
   1  21   1       62.51      106.61     47.81 o
   2  21   1        8.59       21.38     20.29 o
 -11   0   2       15.06        0.00     20.66 o
 -10   0   2     1167.51     1204.28     67.10 o
  -9   0   2      407.25      358.68     35.84 o
  -8   0   2     2497.12     2625.03     82.09 o
  -7   0   2     1687.43     1596.96     58.31 o
  -6   0   2     9853.90    10644.41    193.98 o
  -5   0   2     7527.53     8205.69    152.89 o
  -4   0   2     1856.78     1783.74     73.11 o
  -3   0   2     1786.23     1707.45     67.73 o
  -2   0   2     1203.83     1078.69     49.35 o
  -1   0   2    15569.97    15826.64    206.75 o
   0   0   2     8837.42     9005.04    124.31 o
   1   0   2     5391.93     5810.45    104.95 o
   2   0   2      941.68     1025.56     25.94 o
   3   0   2     6303.66     6588.39     98.93 o
   4   0   2      225.34      204.66     14.14 o
   5   0   2     5733.85     5722.04     95.07 o
   6   0   2      315.96      321.28     20.26 o
   7   0   2     2846.38     3035.40     81.03 o
   8   0   2       86.56       91.38     29.66 o
   9   0   2     1978.72     1839.81    110.05 o
  10   0   2      357.40      410.07     62.99 o
  11   0   2      842.96      847.49     90.44 o
  12   0   2      466.26      460.50     78.68 o
 -13   1   2      154.09      145.62     52.34 o
 -12   1   2        2.63        0.00     20.36 o
 -11   1   2      854.44      841.61     67.61 o
 -10   1   2      136.18      145.31     22.59 o
  -9   1   2      515.05      530.36     33.58 o
  -8   1   2     1922.19     1838.07     55.47 o
  -7   1   2     3392.88     3417.77     75.13 o
  -6   1   2       65.36       52.20     11.93 o
  -5   1   2     1299.71     1189.71     36.14 o
  -4   1   2     1871.99     1652.27     40.18 o
  -3   1   2     3862.48     4007.10     68.30 o
  -2   1   2     9594.08     9715.83    136.45 o
  -1   1   2     6973.33     7354.93    135.84 o
   0   1   2     9412.73     9984.43     96.39 o
   1   1   2       36.74       47.21      4.68 o
   2   1   2     7453.79     7670.55     77.19 o
   3   1   2      224.35      230.82     11.54 o
   4   1   2     9371.34     9932.66    144.08 o
   5   1   2      666.80      747.18     18.60 o
   6   1   2     2319.83     2212.77     36.86 o
   7   1   2      126.13      126.17     16.08 o
   8   1   2     3635.02     3675.12     72.03 o
   9   1   2       39.64       40.17     16.82 o
  10   1   2     1147.42     1110.68     64.03 o
  11   1   2      165.38      188.61     40.54 o
  12   1   2      245.04      285.67     43.43 o
 -13   2   2      231.45      273.64     70.98 o
 -12   2   2      204.47      213.29     32.74 o
 -11   2   2       94.63       77.56     26.41 o
 -10   2   2      637.76      692.62     41.63 o
  -9   2   2       30.26       36.06     14.29 o
  -8   2   2      953.34      977.82     40.66 o
  -7   2   2      159.22      134.51     17.84 o
  -6   2   2      488.93      421.43     31.63 o
  -5   2   2     3052.44     2980.58     75.40 o
  -4   2   2     2872.49     2986.16     59.28 o
  -3   2   2     3270.60     3309.34     52.88 o
  -2   2   2      442.92      375.42     14.41 o
  -1   2   2     2254.38     2389.49     46.08 o
   0   2   2      787.03      773.91     23.96 o
   1   2   2     9776.80    10471.47    111.46 o
   2   2   2     3708.34     4185.00     53.34 o
   3   2   2     6296.36     6897.35     82.19 o
   4   2   2      204.77      244.62     10.78 o
   5   2   2     8086.78     8586.50    151.82 o
   6   2   2      143.74      165.72     12.76 o
   7   2   2     2238.67     2268.24    164.22 o
   8   2   2        0.50        0.00     11.63 o
   9   2   2      737.47      611.48     48.11 o
  10   2   2       44.71       63.41     20.87 o
  11   2   2      705.92      778.41     62.26 o
  12   2   2        6.03        0.66     19.79 o
 -13   3   2      562.98      692.44     58.19 o
 -12   3   2       20.06       29.29     20.71 o
 -11   3   2      290.36      256.38     33.89 o
 -10   3   2       39.94       46.52     17.27 o
  -9   3   2      631.06      617.74     57.47 o
  -8   3   2       39.65       28.82     13.40 o
  -7   3   2      151.97      124.40     29.66 o
  -6   3   2     1100.67     1048.67     42.82 o
  -5   3   2      101.08       89.00     14.78 o
  -4   3   2     3053.66     3155.65     62.12 o
  -3   3   2     3296.07     3329.77    116.42 o
  -2   3   2     1891.26     1905.81     35.66 o
  -1   3   2      170.65      157.04     10.34 o
   0   3   2     3716.25     3605.79    163.40 o
   1   3   2      744.60      718.12     17.12 o
   2   3   2     1048.83      932.65     24.77 o
   3   3   2       95.53      113.85     11.81 o
   4   3   2       22.69       14.74      4.30 o
   5   3   2        4.02        6.40      4.35 o
   6   3   2     1296.92     1280.08     41.40 o
   7   3   2       29.75       40.19     12.53 o
   8   3   2      436.45      445.92     29.58 o
   9   3   2      100.46      120.66     24.29 o
  10   3   2      543.94      514.76     49.09 o
  11   3   2       12.77       39.63     21.05 o
  12   3   2      248.59      324.67     68.74 o
 -12   4   2       51.02       32.23     20.20 o
 -11   4   2        8.47        0.00     16.15 o
 -10   4   2        0.93       16.21     15.83 o
  -9   4   2       85.39       44.94     26.79 o
  -8   4   2        5.33        9.57     12.05 o
  -7   4   2       76.44       70.65     16.03 o
  -6   4   2        5.28       12.49     10.15 o
  -5   4   2      819.15      880.28     38.65 o
  -4   4   2       91.88      100.45     12.52 o
  -3   4   2        1.87        0.00      4.76 o
  -2   4   2       47.68       57.15     10.30 o
  -1   4   2     1568.28     1588.29     32.56 o
   0   4   2        0.24        0.00      2.96 o
   1   4   2      209.33      236.82     10.65 o
   2   4   2     1070.11     1072.56     32.40 o
   3   4   2      598.37      774.64     28.50 o
   4   4   2       10.70       17.90      5.63 o
   5   4   2      122.70       98.21     18.02 o
   6   4   2        2.62        9.86      8.99 o
   7   4   2        1.20        9.09      9.87 o
   8   4   2       61.01       32.47     11.51 o
   9   4   2       67.19       69.04     21.73 o
  10   4   2       28.49        0.00     22.71 o
  11   4   2        0.12        0.00     23.76 o
  12   4   2        0.37        0.00     28.54 o
 -12   5   2        6.34        0.00     21.32 o
 -11   5   2      332.04      347.84     58.05 o
 -10   5   2       31.85       80.54     40.08 o
  -9   5   2       94.20       91.05     22.90 o
  -8   5   2      504.74      582.47     35.39 o
  -7   5   2      933.21      872.45     37.66 o
  -6   5   2       34.33       25.74     11.71 o
  -5   5   2      531.05      575.98     26.31 o
  -4   5   2     4765.69     5110.51     90.34 o
  -3   5   2     1438.44     1612.93     41.42 o
  -2   5   2      816.62      807.48     23.79 o
  -1   5   2      892.01      884.75     21.34 o
   0   5   2      825.60      866.66     19.98 o
   1   5   2      136.02      112.64      9.31 o
   2   5   2       14.81       44.90      9.79 o
   3   5   2        1.26        0.00      5.96 o
   4   5   2      403.40      330.06     21.87 o
   5   5   2        0.69        0.00      6.73 o
   6   5   2      603.80      554.14     29.66 o
   7   5   2       63.10       57.67     14.34 o
   8   5   2      194.43      197.78     22.77 o
   9   5   2      192.44      181.82     22.47 o
  10   5   2      373.65      423.24     39.76 o
  12   5   2      101.81       50.17     36.87 o
 -12   6   2      135.41      152.25     34.28 o
 -11   6   2        4.41       21.63     30.33 o
 -10   6   2      263.43      254.31     40.16 o
  -9   6   2       48.73       28.34     17.36 o
  -8   6   2      742.95      729.64     37.80 o
  -7   6   2       14.05       22.87     12.75 o
  -6   6   2      479.86      427.80     49.18 o
  -5   6   2      209.43      189.32     16.83 o
  -4   6   2     3362.19     3660.94     65.43 o
  -3   6   2      213.51      134.77     13.07 o
  -2   6   2      161.75      141.98     12.30 o
  -1   6   2     2239.88     2144.34     34.97 o
   0   6   2      978.67      974.32     30.69 o
   1   6   2     3857.32     4001.20     46.71 o
   2   6   2     3987.62     4437.81     65.92 o
   3   6   2      317.96      259.52     20.11 o
   4   6   2     1502.05     1687.22     56.72 o
   5   6   2     3307.12     3381.77     80.30 o
   6   6   2        6.23        0.00      8.57 o
   7   6   2      973.41     1016.35     45.98 o
   8   6   2       35.32       32.87     12.22 o
   9   6   2      278.19      291.00     34.33 o
  10   6   2      341.37      346.01     40.38 o
 -12   7   2       96.78      105.56     36.25 o
 -11   7   2      396.93      354.66     52.76 o
 -10   7   2       94.08       60.53     22.17 o
  -9   7   2      810.77      833.84     61.96 o
  -8   7   2     1079.66     1017.78     59.21 o
  -7   7   2     3947.96     4319.52     95.35 o
  -6   7   2      619.89      592.37     27.86 o
  -5   7   2     2582.45     2731.92     61.73 o
  -4   7   2     1274.08     1251.14     35.46 o
  -3   7   2     1311.82     1209.97     33.36 o
  -2   7   2     5137.66     5305.07     80.95 o
  -1   7   2      710.20      605.45     16.75 o
   0   7   2     6387.38     6887.29     93.59 o
   1   7   2      543.83      546.93     17.92 o
   2   7   2    10652.51    11637.10    126.69 o
   3   7   2       15.25       24.01      5.86 o
   4   7   2     6034.97     5959.91    109.78 o
   5   7   2      382.44      350.27     25.62 o
   6   7   2     3132.76     3381.55     79.25 o
   7   7   2       99.99       87.97     17.79 o
   8   7   2     2426.13     2523.38     71.83 o
   9   7   2       48.10       24.39     21.78 o
  10   7   2      593.47      609.07     51.89 o
  11   7   2      154.69      162.50     32.33 o
 -12   8   2      229.05      171.77     62.57 o
 -11   8   2      212.34      151.94     32.01 o
 -10   8   2     1601.46     1760.69     86.13 o
  -9   8   2        7.18        8.35     21.63 o
  -8   8   2      464.50      487.87     46.31 o
  -7   8   2     4556.21     4976.33    106.42 o
  -6   8   2     1580.59     1612.83     45.62 o
  -5   8   2     2719.64     2985.46     62.52 o
  -4   8   2     2803.32     2860.25     58.45 o
  -3   8   2     3793.99     3878.73     68.59 o
  -2   8   2      855.70      737.64     25.30 o
  -1   8   2     5774.39     5895.20    124.29 o
   0   8   2      513.36      453.31     19.44 o
   1   8   2     6562.98     6754.49     92.18 o
   2   8   2      604.63      533.09     13.18 o
   3   8   2     4711.37     4593.00     91.95 o
   4   8   2      307.46      310.40     24.85 o
   5   8   2     4978.71     5272.85    104.75 o
   6   8   2       94.06       87.53     24.57 o
   7   8   2     2611.68     2624.34     72.22 o
   8   8   2      141.61      122.39     25.43 o
   9   8   2     1220.46     1388.34     69.26 o
  10   8   2       10.59        0.00     13.49 o
  11   8   2     1102.58     1253.89     72.12 o
 -11   9   2      471.35      417.95     51.86 o
 -10   9   2       83.89       64.24     24.07 o
  -9   9   2      467.92      514.15     51.00 o
  -8   9   2        9.14        8.82     21.42 o
  -7   9   2       74.96       82.48     17.68 o
  -6   9   2      684.42      732.07     32.02 o
  -5   9   2     2276.24     2343.96     54.97 o
  -4   9   2     1737.37     1639.04     43.17 o
  -3   9   2     1860.79     1819.36     44.38 o
  -2   9   2     3666.99     3564.97     64.34 o
  -1   9   2     3504.64     3610.01     72.84 o
   0   9   2      907.20      827.78     25.62 o
   1   9   2      453.65      412.49     25.22 o
   2   9   2     5140.58     5178.16     94.13 o
   3   9   2      298.27      342.07     25.72 o
   4   9   2     3143.46     3077.27     81.49 o
   5   9   2       88.22       75.84     15.85 o
   6   9   2      618.73      606.51     35.65 o
   7   9   2      205.76      132.72     25.04 o
   8   9   2     2346.81     2408.67     92.58 o
   9   9   2        5.49        0.00     12.67 o
  10   9   2      761.38      849.41    100.57 o
  11   9   2      191.91      187.72     34.99 o
 -11  10   2       46.05       25.30     20.71 o
 -10  10   2      852.74      907.67     70.22 o
  -9  10   2        6.92       10.43     17.16 o
  -8  10   2     1700.92     1776.06    127.71 o
  -7  10   2        7.88        7.11     11.23 o
  -6  10   2      939.02      972.04     36.46 o
  -5  10   2      884.16      914.61     36.30 o
  -4  10   2      431.94      413.60     24.20 o
  -3  10   2     1043.46     1008.67     36.85 o
  -2  10   2     1867.23     1800.25     43.96 o
  -1  10   2      896.60      819.77     31.93 o
   0  10   2      334.13      305.06     18.05 o
   1  10   2     2934.43     2810.47     53.51 o
   2  10   2      344.49      332.87     33.60 o
   3  10   2     1797.38     1885.13     70.84 o
   4  10   2      147.01      109.01     18.54 o
   5  10   2     1958.71     1943.28     60.16 o
   6  10   2      195.47      165.13     21.95 o
   7  10   2     1378.76     1420.57     69.00 o
   8  10   2       28.28       14.33     17.21 o
   9  10   2      593.40      584.93     53.00 o
  10  10   2        0.63        5.20     17.31 o
 -11  11   2       11.02        0.00     36.58 o
 -10  11   2      693.47      622.42     60.96 o
  -9  11   2      623.41      493.71     52.88 o
  -8  11   2      133.11      116.97     41.28 o
  -7  11   2      118.10      114.51     21.43 o
  -6  11   2      106.13      105.60     19.50 o
  -5  11   2      119.37      151.16     18.04 o
  -4  11   2      360.53      341.03     25.07 o
  -3  11   2      335.07      333.45     22.54 o
  -2  11   2      336.24      311.85     21.10 o
  -1  11   2       36.56       19.01      6.96 o
   0  11   2     1856.33     1917.99     44.57 o
   1  11   2        2.81        0.00      8.95 o
   2  11   2      250.95      199.02     28.66 o
   3  11   2      511.92      492.77     41.05 o
   4  11   2       63.67       50.02     15.28 o
   5  11   2        2.88        0.00     11.72 o
   6  11   2      919.11      882.05     55.41 o
   7  11   2      294.09      316.00     45.13 o
   8  11   2      363.93      295.95     43.24 o
   9  11   2       23.14       19.32     37.02 o
  10  11   2      281.71      306.97     43.07 o
  -9  12   2      262.91      246.98     41.13 o
  -8  12   2        1.70        0.00     15.90 o
  -7  12   2       59.88       47.30     16.84 o
  -6  12   2       22.98        8.79     12.01 o
  -5  12   2      138.55      102.18     18.13 o
  -4  12   2       10.42        9.89      9.39 o
  -3  12   2       27.48       21.03     10.70 o
  -2  12   2        0.24        0.00      8.23 o
  -1  12   2       69.99       58.49     13.34 o
   0  12   2      284.47      274.78     24.93 o
   1  12   2       88.15      103.83     17.06 o
   2  12   2      173.04      143.74     25.80 o
   3  12   2      650.66      648.72     47.76 o
   4  12   2      219.64      235.38     32.88 o
   5  12   2       20.78       34.41     18.75 o
   6  12   2        4.86       14.51     22.11 o
   7  12   2       20.16        0.00     17.08 o
   8  12   2      168.50      139.19     75.54 o
   9  12   2        2.20        9.35     16.95 o
  10  12   2        7.27        0.00     18.34 o
  -9  13   2       86.70       61.47     25.91 o
  -8  13   2       11.11        1.14     18.44 o
  -7  13   2      129.75      141.78     23.63 o
  -6  13   2        1.97       10.04     12.26 o
  -5  13   2        8.78        0.00     10.48 o
  -4  13   2     1107.41     1024.58     55.86 o
  -3  13   2        1.13        1.41      9.75 o
  -2  13   2      120.64      110.88     15.78 o
  -1  13   2        0.94        1.65      8.86 o
   0  13   2        4.56        8.17     13.05 o
   1  13   2      122.15       80.84     22.12 o
   2  13   2      429.06      429.68     74.51 o
   3  13   2      114.07       64.60     20.59 o
   4  13   2      263.21      266.43     35.97 o
   5  13   2      121.18      107.42     26.39 o
   6  13   2        3.22       16.90     17.23 o
   7  13   2      137.86      119.38     28.83 o
   8  13   2      370.70      378.92     47.98 o
   9  13   2       85.40       58.71     25.92 o
  -9  14   2      133.29      130.63     33.14 o
  -8  14   2       86.07       95.03     28.82 o
  -7  14   2       18.17        7.59     15.42 o
  -6  14   2      114.42      129.30     22.57 o
  -5  14   2      827.40      795.00     64.77 o
  -4  14   2      705.64      601.05     38.17 o
  -3  14   2      387.43      359.57     25.37 o
  -2  14   2     1086.76     1090.83     38.06 o
  -1  14   2      952.05      944.59     39.51 o
   0  14   2        3.35        0.00     10.38 o
   1  14   2     3811.33     3922.11    181.59 o
   2  14   2      299.90      347.34     39.76 o
   3  14   2      349.08      400.51     43.49 o
   4  14   2        1.42        8.41     20.26 o
   5  14   2     1002.36     1019.80     65.45 o
   6  14   2       24.17       13.07     19.52 o
   7  14   2      490.53      502.75     54.05 o
   8  14   2       71.15       89.35     30.63 o
   9  14   2      354.55      320.45     74.53 o
  -9  15   2      788.23      941.59     93.58 o
  -8  15   2       79.68      133.48     45.74 o
  -7  15   2      707.57      839.85     64.35 o
  -6  15   2      544.23      500.87     39.45 o
  -5  15   2      549.16      490.14     38.10 o
  -4  15   2      669.67      599.65     39.45 o
  -3  15   2      566.95      505.59     29.90 o
  -2  15   2      548.26      588.82     30.44 o
  -1  15   2      470.18      440.64     41.38 o
   0  15   2      820.83      780.40     71.13 o
   1  15   2      232.59      195.47     31.00 o
   2  15   2     2293.94     2407.41    147.45 o
   3  15   2      285.88      233.99     37.53 o
   4  15   2     1956.87     2142.41     90.77 o
   5  15   2       39.21        9.14     17.47 o
   6  15   2      713.52      698.32     60.44 o
   7  15   2      139.54       62.52     35.88 o
   8  15   2      369.81      355.42     81.10 o
  -8  16   2      129.93       74.09     33.92 o
  -7  16   2       30.37       33.51     22.69 o
  -6  16   2      486.89      561.63     43.04 o
  -5  16   2      332.43      364.23     37.25 o
  -4  16   2      571.01      549.74     41.99 o
  -3  16   2      468.24      513.98     37.33 o
  -2  16   2       40.66       50.98     14.02 o
  -1  16   2      800.48      810.19     52.64 o
   0  16   2      493.26      514.46     46.77 o
   1  16   2      176.39      180.04     58.05 o
   2  16   2        2.37       12.03     15.76 o
   3  16   2     1878.09     1869.70     84.19 o
   4  16   2       27.37       31.26     19.52 o
   5  16   2      269.39      211.81     36.26 o
   6  16   2        0.01       14.67     33.66 o
   7  16   2      493.22      484.46     72.79 o
  -7  17   2      235.77      268.97    129.35 o
  -6  17   2      409.81      505.08     63.50 o
  -5  17   2      390.23      395.39     36.75 o
  -4  17   2       72.85      109.29     22.78 o
  -3  17   2      100.76      122.61     22.41 o
  -2  17   2     2308.89     2434.16     98.35 o
  -1  17   2     1345.63     1453.03     77.74 o
   0  17   2     1188.82     1130.64     63.66 o
   1  17   2      644.34      630.77     54.41 o
   2  17   2      540.91      533.89     57.53 o
   3  17   2       34.40       70.64     24.15 o
   4  17   2      639.93      632.93     57.84 o
   5  17   2        9.25       28.76     21.12 o
   6  17   2     1469.82     1684.41     87.92 o
   7  17   2       29.88        0.00     21.50 o
  -6  18   2      232.31      249.95     54.76 o
  -5  18   2       75.97       71.93     24.01 o
  -4  18   2      236.36      281.75     32.62 o
  -3  18   2      422.60      345.50     46.65 o
  -2  18   2       19.04       30.41     32.09 o
  -1  18   2     1660.33     1754.93     90.27 o
   0  18   2      734.64      712.61    117.99 o
   1  18   2      313.03      332.07     43.38 o
   2  18   2       34.21        0.00     17.43 o
   3  18   2      641.09      696.76     61.73 o
   4  18   2       10.26       49.85     21.69 o
   5  18   2      489.90      440.37     69.52 o
   6  18   2        5.68       12.79     32.60 o
  -5  19   2      165.00      213.86     58.04 o
  -4  19   2       10.56       18.16     16.32 o
  -3  19   2       31.40        2.51     30.50 o
  -2  19   2       75.15       52.00     33.77 o
  -1  19   2      261.56      230.76     57.71 o
   0  19   2       15.61       12.79     19.76 o
   1  19   2      197.69      204.56     36.34 o
   2  19   2       56.99       48.27     23.78 o
   3  19   2        2.87        0.00     16.67 o
   4  19   2       43.35       63.00     44.96 o
   5  19   2       11.64        0.00     12.64 o
  -4  20   2       19.47       41.91     39.64 o
  -3  20   2       12.59        1.31     32.01 o
  -2  20   2      444.82      458.82     77.07 o
  -1  20   2       98.24       10.95     31.08 o
   0  20   2       33.35       10.09     34.63 o
   1  20   2       61.13       77.43     26.89 o
   2  20   2        0.72       10.33     20.29 o
   3  20   2        0.21       14.00     16.24 o
 -12   1   3        4.05       11.94     38.03 o
 -11   1   3        1.39        8.13     17.68 o
 -10   1   3       98.68       94.40     25.01 o
  -9   1   3      902.70      941.00     53.80 o
  -8   1   3       37.13       84.43     21.24 o
  -7   1   3       11.01       24.77     18.07 o
  -6   1   3       21.40       23.81     13.59 o
  -5   1   3       48.08       52.80     14.79 o
  -4   1   3      940.71      933.99     40.11 o
  -3   1   3      202.93      144.68     22.70 o
  -2   1   3       65.62       84.14     11.46 o
  -1   1   3     5873.63     6796.33     82.60 o
   0   1   3     2816.47     2874.93     39.33 o
   1   1   3       11.67        1.75      3.48 o
   2   1   3      321.12      296.90     11.51 o
   3   1   3      287.97      284.38     12.76 o
   4   1   3      439.93      441.49     14.63 o
   5   1   3      316.75      300.06     15.29 o
   6   1   3      662.70      679.39     29.86 o
   7   1   3      131.03      127.98     18.81 o
   8   1   3       16.26        8.76     18.36 o
   9   1   3       63.50       79.90     24.31 o
  10   1   3       68.84       65.61     23.53 o
  11   1   3      216.01      214.45     39.59 o
 -12   2   3      121.73       60.78     39.41 o
 -11   2   3      178.00      191.37     34.58 o
 -10   2   3      108.04      109.44     21.26 o
  -9   2   3     1203.36     1166.28     49.59 o
  -8   2   3      323.37      285.97     27.62 o
  -7   2   3     1632.86     1573.80     51.57 o
  -6   2   3       11.00        0.24      9.02 o
  -5   2   3     1822.41     1827.47     49.67 o
  -4   2   3      216.19      186.93     26.67 o
  -3   2   3     4062.86     4023.24     76.46 o
  -2   2   3       40.47       35.79      8.51 o
  -1   2   3     4678.41     4943.47     89.77 o
   0   2   3      631.73      652.33     21.26 o
   1   2   3     9285.77     9835.95     99.97 o
   2   2   3      511.87      495.66     13.56 o
   3   2   3     2026.94     1908.67     29.62 o
   4   2   3     1424.17     1498.51     31.17 o
   5   2   3     2400.80     2563.06    138.01 o
   6   2   3      250.64      273.59     19.99 o
   7   2   3     1111.77     1072.90     42.06 o
   8   2   3     1378.31     1436.37    115.45 o
   9   2   3      511.05      574.76    112.04 o
  10   2   3      949.16      898.61     64.30 o
  11   2   3      209.32      203.98     37.64 o
 -12   3   3      137.06      167.38     37.77 o
 -11   3   3       34.48       74.37     20.95 o
 -10   3   3      921.74      932.97     72.94 o
  -9   3   3      321.61      286.82     47.94 o
  -8   3   3     1424.65     1353.09     50.57 o
  -7   3   3      102.41       95.05     17.95 o
  -6   3   3     4202.24     4252.35     88.06 o
  -5   3   3     1009.09     1054.96     38.38 o
  -4   3   3     8158.01     8856.04    120.39 o
  -3   3   3      272.19      259.25     25.22 o
  -2   3   3     6165.02     6294.40     87.80 o
  -1   3   3      477.30      527.18     24.11 o
   0   3   3     8738.52     8838.12    136.31 o
   1   3   3     1016.49     1228.49     26.82 o
   2   3   3     3796.98     3770.41     54.43 o
   3   3   3      129.17      102.56      9.48 o
   4   3   3     3713.98     3771.90     86.83 o
   5   3   3     1464.49     1533.02     81.93 o
   6   3   3     3500.75     3728.25     71.93 o
   7   3   3     1201.62     1296.27     49.49 o
   8   3   3     1536.57     1493.84     69.76 o
   9   3   3      105.20       80.46     22.57 o
  10   3   3       93.14      115.26     28.13 o
  11   3   3     1023.81      911.59     68.50 o
 -12   4   3      596.82      638.37     56.25 o
 -11   4   3       39.46       21.08     31.61 o
 -10   4   3      287.38      343.01     38.81 o
  -9   4   3      883.95      962.73     46.86 o
  -8   4   3      382.97      322.28     29.87 o
  -7   4   3     3492.24     3715.21     86.20 o
  -6   4   3     1582.83     1641.52     76.97 o
  -5   4   3      988.87     1002.24     48.23 o
  -4   4   3       89.49       86.91     15.47 o
  -3   4   3     5971.93     6015.78     93.72 o
  -2   4   3      202.13      177.31     11.36 o
  -1   4   3    14409.10    15499.67    184.09 o
   0   4   3        1.11        0.00      4.39 o
   1   4   3     1995.12     1834.36     34.28 o
   2   4   3     6537.75     7380.75     90.29 o
   3   4   3     9634.62    10162.42    117.27 o
   4   4   3      273.72      274.79     29.82 o
   5   4   3     2657.63     2711.07     58.12 o
   6   4   3     1066.55     1041.27     35.76 o
   7   4   3     1537.47     1519.85     45.26 o
   8   4   3      477.84      520.70     29.93 o
   9   4   3      902.50      888.22     60.02 o
  10   4   3      236.00      281.27     40.99 o
  11   4   3      134.08      119.36     30.88 o
 -12   5   3      295.72      314.05     42.76 o
 -11   5   3      486.78      511.83     48.76 o
 -10   5   3      422.35      424.74     47.66 o
  -9   5   3      200.97      146.06     24.31 o
  -8   5   3      507.14      536.11     36.51 o
  -7   5   3      554.85      496.88     32.93 o
  -6   5   3     2786.01     2858.09     71.12 o
  -5   5   3       96.57       94.86     13.51 o
  -4   5   3     4259.15     4279.48     73.99 o
  -3   5   3        4.15       15.51      7.50 o
  -2   5   3     3959.84     4065.34     57.02 o
  -1   5   3       18.67       18.95      5.95 o
   0   5   3     4120.71     4044.43     58.01 o
   1   5   3      895.79      865.72     21.81 o
   2   5   3     6678.96     6797.29     85.60 o
   3   5   3      650.27      680.63     26.36 o
   4   5   3     6059.65     6503.10    110.02 o
   5   5   3     1170.80     1156.27     37.25 o
   6   5   3     2131.16     2061.72     52.54 o
   7   5   3     1215.20     1180.08     40.41 o
   8   5   3     1446.18     1398.86     50.16 o
   9   5   3     1860.00     2003.50     78.91 o
  10   5   3      262.56      233.28     37.60 o
  11   5   3      775.57      739.20    169.31 o
 -12   6   3      224.22      287.47     42.31 o
 -11   6   3      260.78      257.02     37.57 o
 -10   6   3       91.45       55.93     23.77 o
  -9   6   3      983.95      954.05     44.97 o
  -8   6   3       90.47       72.84     16.95 o
  -7   6   3      469.51      487.95     34.20 o
  -6   6   3        5.03       11.31     11.80 o
  -5   6   3     2392.30     2476.84     78.89 o
  -4   6   3      191.29      200.68     21.04 o
  -3   6   3     2339.17     2436.29     51.03 o
  -2   6   3      394.67      377.62     23.93 o
  -1   6   3     4832.12     5102.36     77.03 o
   0   6   3       24.74       40.12      6.79 o
   1   6   3     2180.82     2036.87     35.10 o
   2   6   3       14.72       14.10      5.57 o
   3   6   3     3892.16     4215.71     75.59 o
   4   6   3       71.58       69.81     14.85 o
   5   6   3      908.64      872.36     38.45 o
   6   6   3      267.33      239.54     24.68 o
   7   6   3      350.50      355.65     29.51 o
   8   6   3      637.52      614.09     38.31 o
   9   6   3     1150.85     1162.07     49.04 o
  10   6   3      545.20      482.12     52.61 o
  11   6   3      631.78      548.93     85.47 o
 -12   7   3       50.15       47.87     28.92 o
 -11   7   3        0.98        0.00     20.08 o
 -10   7   3       77.83       72.01     25.05 o
  -9   7   3      320.50      371.69     40.83 o
  -8   7   3      133.86      146.54     29.40 o
  -7   7   3      564.23      557.75     37.03 o
  -6   7   3      515.08      507.63     39.91 o
  -5   7   3       18.42       30.30     11.37 o
  -4   7   3     1370.28     1405.47     40.01 o
  -3   7   3      347.53      335.37     23.59 o
  -2   7   3      545.95      524.34     17.86 o
  -1   7   3      138.38      113.65     11.00 o
   0   7   3     2600.32     2779.98     39.80 o
   1   7   3        6.22       10.46      5.07 o
   2   7   3      786.43      655.94     26.52 o
   3   7   3      257.60      326.90     26.11 o
   4   7   3      180.92      125.52     18.48 o
   5   7   3       40.80       44.61     14.47 o
   6   7   3      890.61      857.98     39.45 o
   7   7   3        2.40        0.56     10.53 o
   8   7   3       24.61       27.24     13.22 o
   9   7   3      101.25      128.80     21.07 o
  10   7   3      249.12      248.04     36.70 o
  11   7   3      312.62      141.17     50.13 o
 -11   8   3      107.79       71.49     29.08 o
 -10   8   3      117.69      110.13     29.41 o
  -9   8   3       11.08       36.05     37.47 o
  -8   8   3        0.20        1.40     10.58 o
  -7   8   3        0.06        0.00     10.00 o
  -6   8   3       58.91       50.51     13.30 o
  -5   8   3       27.90       14.96      9.53 o
  -4   8   3      228.99      199.23     20.64 o
  -3   8   3       34.72       45.20     10.23 o
  -2   8   3        6.61        6.29      5.52 o
  -1   8   3      161.95      188.08     11.31 o
   0   8   3      165.58      209.47     11.51 o
   1   8   3     1636.23     1710.81     38.41 o
   2   8   3      100.94      104.93     16.85 o
   3   8   3        0.90        0.00      9.52 o
   4   8   3      299.36      264.42     26.33 o
   5   8   3        5.90        0.00     11.11 o
   6   8   3        0.36        0.00     10.72 o
   7   8   3      378.98      323.29     29.91 o
   8   8   3      113.90       71.48     17.53 o
   9   8   3       34.16       22.50     22.21 o
  10   8   3        1.48       24.51     24.28 o
 -11   9   3       31.11       40.34     26.98 o
 -10   9   3      529.17      513.70     96.65 o
  -9   9   3      279.20      278.16     40.92 o
  -8   9   3      157.66      142.98     29.86 o
  -7   9   3      293.51      218.67     22.76 o
  -6   9   3      432.52      347.75     26.56 o
  -5   9   3        8.38       18.76     10.10 o
  -4   9   3      482.60      444.40     25.74 o
  -3   9   3       60.14       44.33     11.16 o
  -2   9   3      271.90      262.35     21.95 o
  -1   9   3      375.77      331.25     20.92 o
   0   9   3     4163.05     4487.91     58.27 o
   1   9   3       19.12        3.95     13.00 o
   2   9   3      520.47      474.29     31.69 o
   3   9   3      277.38      222.81     24.58 o
   4   9   3      164.49      162.87     21.61 o
   5   9   3      273.47      294.06     28.83 o
   6   9   3       27.02       17.48     12.76 o
   7   9   3        4.05        8.35     12.29 o
   8   9   3       72.08       87.20     19.48 o
   9   9   3      199.97      157.48     32.46 o
  10   9   3        7.31        0.00     12.28 o
 -11  10   3       71.66       32.27     33.90 o
 -10  10   3       15.09        4.73     17.66 o
  -9  10   3      950.99     1011.04     68.60 o
  -8  10   3      200.87      182.15     34.42 o
  -7  10   3       83.52      116.64     24.43 o
  -6  10   3       79.11       96.61     15.70 o
  -5  10   3     1253.14     1247.30     42.61 o
  -4  10   3       28.37       27.43     11.06 o
  -3  10   3      860.01      812.33     32.09 o
  -2  10   3      519.46      539.79     30.39 o
  -1  10   3     2027.59     2120.88     48.44 o
   0  10   3       19.53       13.96      8.54 o
   1  10   3      467.35      464.19     38.83 o
   2  10   3      148.10      143.69     25.77 o
   3  10   3     2919.44     3103.89     80.11 o
   4  10   3      502.08      480.29     34.27 o
   5  10   3     1124.32     1056.08     46.11 o
   6  10   3      674.21      605.01     42.27 o
   7  10   3      397.18      439.82     47.58 o
   8  10   3      584.20      598.90     55.44 o
   9  10   3      411.67      294.94     40.68 o
  10  10   3      323.58      270.60     48.65 o
 -10  11   3       13.04        0.00     17.63 o
  -9  11   3      177.82      165.41     35.48 o
  -8  11   3      178.66      220.04     45.20 o
  -7  11   3       44.44       16.97     13.20 o
  -6  11   3     1632.55     1771.96    101.71 o
  -5  11   3        8.26        0.00      9.52 o
  -4  11   3     1894.06     1917.06     51.98 o
  -3  11   3      909.14      916.70     34.75 o
  -2  11   3      825.95      848.54     36.73 o
  -1  11   3       17.34        7.01      9.18 o
   0  11   3     2530.03     2631.55     88.88 o
   1  11   3      559.23      508.08     57.06 o
   2  11   3     1700.77     1723.98     72.33 o
   3  11   3      171.05      145.68     27.47 o
   4  11   3      409.88      423.71     56.21 o
   5  11   3      907.57      874.49     44.91 o
   6  11   3     1609.57     1518.77     60.46 o
   7  11   3      594.69      526.48     50.91 o
   8  11   3      366.33      416.48     47.12 o
   9  11   3      419.29      469.98     52.21 o
 -10  12   3      580.03      662.72     81.29 o
  -9  12   3      131.58      199.60     38.41 o
  -8  12   3      122.52      136.91     24.13 o
  -7  12   3     1263.67     1397.42     59.19 o
  -6  12   3      195.55      160.09     24.37 o
  -5  12   3     2473.08     2521.82     72.88 o
  -4  12   3      191.80      182.61     20.23 o
  -3  12   3     4356.51     4423.82     84.50 o
  -2  12   3       19.13        8.31      8.95 o
  -1  12   3     1851.96     1768.42     46.44 o
   0  12   3       18.17       18.95     15.81 o
   1  12   3     2834.40     3077.14    157.24 o
   2  12   3     1002.00     1004.34     57.31 o
   3  12   3     4005.69     4180.06    125.48 o
   4  12   3      131.69      149.23     29.02 o
   5  12   3      550.26      621.46     41.39 o
   6  12   3      572.80      567.57     53.32 o
   7  12   3      892.73     1059.50     67.27 o
   8  12   3      387.77      364.15     80.16 o
   9  12   3      297.20      313.71     45.16 o
 -10  13   3      507.39      575.07     79.12 o
  -9  13   3      294.42      353.54     50.32 o
  -8  13   3      678.61      733.45     49.39 o
  -7  13   3      113.93      132.62     24.47 o
  -6  13   3      567.23      619.47     42.28 o
  -5  13   3      309.86      305.72     30.23 o
  -4  13   3     1380.47     1550.96     48.38 o
  -3  13   3        1.88        4.49      9.81 o
  -2  13   3     2227.00     2273.14     64.70 o
  -1  13   3       15.32       12.01     15.77 o
   0  13   3     1685.89     1726.34    108.40 o
   1  13   3       25.60       19.91     16.80 o
   2  13   3     4214.96     4466.53    131.34 o
   3  13   3       11.37        0.00     14.68 o
   4  13   3     1521.43     1633.89     80.66 o
   5  13   3      210.37      200.12     35.01 o
   6  13   3     1341.16     1421.05    287.95 o
   7  13   3      325.62      394.85     48.22 o
   8  13   3      494.42      594.12     58.63 o
  -9  14   3       56.19       11.22     34.01 o
  -8  14   3       70.03       65.45     28.31 o
  -7  14   3      587.59      633.86     46.05 o
  -6  14   3       81.47       66.32     19.10 o
  -5  14   3       18.60       16.03     14.24 o
  -4  14   3       15.02        2.64     10.39 o
  -3  14   3      406.23      465.37     31.47 o
  -2  14   3      133.09      124.62     20.30 o
  -1  14   3      991.93     1118.02    109.10 o
   0  14   3       16.90       25.01     24.94 o
   1  14   3     2149.60     2233.65    210.88 o
   2  14   3       54.77       35.15     18.75 o
   3  14   3       17.77       15.90     32.12 o
   4  14   3       71.41       71.77     44.38 o
   5  14   3      757.63      679.93    114.11 o
   6  14   3       66.11       57.95     25.55 o
   7  14   3      463.28      538.50     56.92 o
   8  14   3      247.72      254.59     65.97 o
  -8  15   3       77.98       61.79     26.04 o
  -7  15   3      217.06      204.85     29.79 o
  -6  15   3      116.34       74.76     19.91 o
  -5  15   3      146.79      132.24     22.70 o
  -4  15   3      555.21      534.80     33.26 o
  -3  15   3       52.48       49.57     17.95 o
  -2  15   3      600.10      651.02     51.42 o
  -1  15   3        1.00        3.74     15.48 o
   0  15   3      229.65      190.39     32.90 o
   1  15   3      112.69      100.18     25.61 o
   2  15   3       31.65       39.20     20.58 o
   3  15   3      278.27      225.88     36.15 o
   4  15   3      484.84      527.09     53.46 o
   5  15   3      214.92      170.53     34.15 o
   6  15   3       91.64       74.35     41.91 o
   7  15   3        0.21       23.70     21.60 o
  -8  16   3       24.72       24.66     29.99 o
  -7  16   3       24.63       42.34     18.88 o
  -6  16   3        3.42        0.00     13.88 o
  -5  16   3        3.59        0.00     19.63 o
  -4  16   3       14.12       15.82     14.98 o
  -3  16   3        0.31        0.00     13.00 o
  -2  16   3      321.31      326.55     40.85 o
  -1  16   3        5.30       11.14     16.58 o
   0  16   3        3.32        0.00     15.96 o
   1  16   3       48.27       18.25     17.40 o
   2  16   3       69.47       73.84     24.88 o
   3  16   3        8.85        5.41     17.72 o
   4  16   3       53.61       67.48     24.25 o
   5  16   3      678.44      556.21    104.99 o
   6  16   3      356.72      354.13     95.28 o
   7  16   3        7.62       22.83     15.31 o
  -7  17   3       27.51       15.13     19.14 o
  -6  17   3       24.24        1.95     15.97 o
  -5  17   3       15.40        7.60     14.80 o
  -4  17   3      361.37      242.96     30.63 o
  -3  17   3        3.18       11.65     30.52 o
  -2  17   3       21.93       15.04     18.63 o
  -1  17   3      400.60      375.31     45.92 o
   0  17   3      324.45      340.20     44.44 o
   1  17   3       23.23        0.00     15.64 o
   2  17   3      289.37      356.89     46.35 o
   3  17   3      141.47      123.14     30.58 o
   4  17   3       91.64       54.72     30.13 o
   5  17   3      851.05      906.28     72.53 o
   6  17   3       48.46       48.85     25.76 o
  -6  18   3        4.06        8.85     26.66 o
  -5  18   3       97.37      127.60     25.40 o
  -4  18   3        9.14        0.00     28.20 o
  -3  18   3      147.07      193.74     55.33 o
  -2  18   3       99.74       99.41     28.63 o
  -1  18   3      101.57       78.67     26.25 o
   0  18   3       74.54       71.70     34.27 o
   1  18   3      258.93      187.74     37.81 o
   2  18   3       34.93        6.14     18.08 o
   3  18   3       86.10       68.25     25.30 o
   4  18   3       54.13       35.03     42.59 o
   5  18   3     1350.09     1492.20     85.79 o
  -5  19   3       44.44       25.33     33.44 o
  -4  19   3      481.81      515.30     82.33 o
  -3  19   3        9.66        0.00     28.39 o
  -2  19   3      585.54      531.14     83.72 o
  -1  19   3       21.95       31.42     42.46 o
   0  19   3      461.31      445.11     51.22 o
   1  19   3       15.03       21.86     34.60 o
   2  19   3      297.37      280.61    110.78 o
   3  19   3      279.53      344.28     62.57 o
  -2  20   3        2.77       50.25     38.81 o
  -1  20   3      718.20      906.77    107.70 o
   0  20   3       36.81       16.85     18.86 o
   1  20   3      340.14      402.41     66.42 o
 -12   0   4       34.88       50.21     39.72 o
 -11   0   4      366.95      438.01     73.97 o
 -10   0   4       89.16       96.75     38.96 o
  -9   0   4      873.47      870.94     84.05 o
  -8   0   4      143.18      148.69     40.75 o
  -7   0   4     2051.90     1976.28    107.96 o
  -6   0   4      208.45      135.72     33.51 o
  -5   0   4     3040.02     3003.70    124.36 o
  -4   0   4      291.55      271.18     38.59 o
  -3   0   4     7999.25     8470.59    237.04 o
  -2   0   4     3772.00     3894.57     97.69 o
  -1   0   4    12219.12    13814.83    199.20 o
   0   0   4     4540.51     4551.15     83.48 o
   1   0   4     1319.12     1254.51     36.45 o
   2   0   4     1520.44     1388.58     46.91 o
   3   0   4     2474.94     2597.34     85.60 o
   4   0   4     4147.32     4287.08    103.76 o
   5   0   4      260.78      283.26     27.28 o
   6   0   4    11421.89    11600.97    341.86 o
   7   0   4     1475.85     1508.56    101.24 o
   8   0   4     1519.61     1684.88    113.75 o
   9   0   4       22.86       34.86     28.88 o
  10   0   4     1548.71     1588.80    119.84 o
  11   0   4       35.13        4.78     28.16 o
 -12   1   4      431.01      541.03     59.66 o
 -11   1   4      137.78       86.43     28.08 o
 -10   1   4      332.54      277.30     62.55 o
  -9   1   4       27.21        0.00     15.29 o
  -8   1   4     1717.73     1716.02     73.67 o
  -7   1   4        2.20        0.00     12.40 o
  -6   1   4     4010.07     4117.71    111.55 o
  -5   1   4      166.90      172.93     24.74 o
  -4   1   4      247.90      214.02     25.29 o
  -3   1   4     3434.91     3606.87     75.45 o
  -2   1   4     5451.49     5458.28     91.86 o
  -1   1   4       65.11       42.52      8.34 o
   0   1   4     3740.94     3713.18     51.23 o
   1   1   4     1946.95     1928.37     39.95 o
   2   1   4     2329.89     2164.47     35.50 o
   3   1   4     4134.45     4337.26     81.78 o
   4   1   4      658.88      638.39     22.02 o
   5   1   4     2730.40     2850.09     71.77 o
   6   1   4      910.49      914.70     54.20 o
   7   1   4      542.20      562.08     49.21 o
   8   1   4      158.60      119.99     27.43 o
   9   1   4     1872.77     2016.83     91.95 o
  10   1   4       79.20       48.35     26.28 o
  11   1   4      479.41      420.42     70.42 o
 -12   2   4       15.87        7.46     22.48 o
 -11   2   4      588.07      594.19     57.95 o
 -10   2   4       25.66       29.11     44.34 o
  -9   2   4      842.11      895.49     59.40 o
  -8   2   4      103.93       99.13     23.95 o
  -7   2   4      341.11      331.26     35.74 o
  -6   2   4       58.99       49.44     16.65 o
  -5   2   4     3075.43     2865.67     85.75 o
  -4   2   4       14.76       21.02     12.43 o
  -3   2   4     1184.56      960.45     35.49 o
  -2   2   4      827.80      833.51     27.21 o
  -1   2   4      250.60      188.17     14.78 o
   0   2   4     1742.35     1761.83     36.48 o
   1   2   4     1588.74     1400.92     27.24 o
   2   2   4     1286.54     1250.48     25.24 o
   3   2   4     1194.67     1132.81     29.18 o
   4   2   4      588.13      610.57     44.11 o
   5   2   4     1101.10     1194.38     58.48 o
   6   2   4      181.61      164.63     28.11 o
   7   2   4      155.86      132.90     59.83 o
   8   2   4      508.07      430.09    133.34 o
   9   2   4       13.95       13.15     18.73 o
  10   2   4      691.25      672.13     61.92 o
  11   2   4        0.12       29.25     25.91 o
 -12   3   4       18.85       67.17     39.72 o
 -11   3   4       42.08       16.15     20.79 o
 -10   3   4      290.68      269.56     40.19 o
  -9   3   4       64.07       37.68     19.82 o
  -8   3   4      477.50      498.44     44.86 o
  -7   3   4      236.75      213.95     30.57 o
  -6   3   4      260.89      308.28     33.21 o
  -5   3   4       22.89       31.68     15.03 o
  -4   3   4     2181.29     2170.77     57.90 o
  -3   3   4      261.49      239.30     25.17 o
  -2   3   4      778.42      747.29     26.08 o
  -1   3   4      808.13      780.03     23.92 o
   0   3   4     1468.70     1484.23     40.13 o
   1   3   4      782.63      871.55     28.92 o
   2   3   4      480.63      501.13     19.49 o
   3   3   4     1224.37     1137.77     35.20 o
   4   3   4     1351.51     1363.68     45.75 o
   5   3   4      542.01      532.54     27.38 o
   6   3   4        7.73        0.00      7.93 o
   7   3   4     1062.94      844.55    131.47 o
   8   3   4      130.80      125.74     27.17 o
   9   3   4      279.42      230.86     55.24 o
  10   3   4      131.31      144.65     32.31 o
 -12   4   4      131.87       74.34     39.04 o
 -11   4   4       13.15       51.58     22.49 o
 -10   4   4       28.20       50.05     24.67 o
  -9   4   4       30.39       20.13     15.17 o
  -8   4   4        3.85       15.45     13.82 o
  -7   4   4       24.60        5.07     19.51 o
  -6   4   4        4.19       10.49     11.75 o
  -5   4   4        0.08        0.00     11.48 o
  -4   4   4      497.87      466.75     29.22 o
  -3   4   4      104.65      126.79     24.58 o
  -2   4   4       66.42       59.80     10.35 o
  -1   4   4      270.73      273.91     17.35 o
   0   4   4       69.18       59.67     10.52 o
   1   4   4      514.85      592.25     21.31 o
   2   4   4        0.34        4.40      6.13 o
   3   4   4      118.05      109.01     14.51 o
   4   4   4       27.10       17.07      9.43 o
   5   4   4        2.88       17.30      9.50 o
   6   4   4       14.84       12.29     10.63 o
   7   4   4       70.80       57.84     16.07 o
   8   4   4      393.24      317.69     42.14 o
   9   4   4      627.66      582.54     55.17 o
  10   4   4       51.86       74.01     26.57 o
 -12   5   4        1.21        1.26     22.91 o
 -11   5   4       72.22       63.59     28.84 o
 -10   5   4       10.18       28.14     18.86 o
  -9   5   4       55.04       62.41     18.46 o
  -8   5   4      123.90      115.46     21.71 o
  -7   5   4       55.77       59.46     17.68 o
  -6   5   4     1451.51     1458.45     56.82 o
  -5   5   4       37.21       37.60     11.18 o
  -4   5   4       80.68       83.65     13.42 o
  -3   5   4      274.67      239.63     45.02 o
  -2   5   4      874.90      828.81     27.77 o
  -1   5   4      106.60       84.36     11.18 o
   0   5   4      828.73      864.04     47.89 o
   1   5   4      335.19      310.97     17.12 o
   2   5   4       23.93       19.24      7.34 o
   3   5   4     1617.64     1787.12     46.46 o
   4   5   4      183.50      191.86     19.11 o
   5   5   4      604.66      615.25     30.81 o
   6   5   4      199.84      183.50     20.28 o
   7   5   4       29.44       24.86     15.57 o
   8   5   4      511.82      506.59     42.63 o
   9   5   4     1631.04     1674.46     83.16 o
  10   5   4        6.08        0.00     20.68 o
 -11   6   4      133.55      112.64     30.90 o
 -10   6   4       62.74       57.90     21.93 o
  -9   6   4      792.77      825.41     49.78 o
  -8   6   4        6.62        0.00     13.39 o
  -7   6   4      133.42       94.06     19.41 o
  -6   6   4      557.33      542.29     30.75 o
  -5   6   4     1774.54     1860.02     50.66 o
  -4   6   4      318.88      316.95     23.03 o
  -3   6   4      501.81      452.30     24.30 o
  -2   6   4     1495.27     1617.26     39.64 o
  -1   6   4      478.27      420.54     24.61 o
   0   6   4      961.97      985.11     25.61 o
   1   6   4     2011.14     1980.68     45.80 o
   2   6   4     1055.25      964.19     33.65 o
   3   6   4      236.33      203.71     19.38 o
   4   6   4     1125.28     1131.72     38.81 o
   5   6   4      132.80      155.78     19.09 o
   6   6   4      960.89      995.35     38.98 o
   7   6   4      423.30      356.68     28.18 o
   8   6   4      648.29      642.06     50.61 o
   9   6   4      110.32       70.18     25.93 o
  10   6   4      541.57      398.95    229.67 o
 -11   7   4       49.40       20.50     30.39 o
 -10   7   4      813.50      825.91     60.31 o
  -9   7   4       78.15       84.78     19.79 o
  -8   7   4     1661.41     1767.65     65.62 o
  -7   7   4       54.91       35.42     14.76 o
  -6   7   4      624.07      640.21     33.06 o
  -5   7   4       44.28       33.24     12.08 o
  -4   7   4     1446.02     1297.20     40.75 o
  -3   7   4     2240.54     2364.38     54.71 o
  -2   7   4     5223.33     5470.50     90.64 o
  -1   7   4     1022.20      945.49     26.63 o
   0   7   4     1415.60     1310.50     35.49 o
   1   7   4     2426.54     2516.20     62.97 o
   2   7   4     1100.95     1066.87     36.25 o
   3   7   4     2063.91     2043.21     52.66 o
   4   7   4     1265.65     1162.12     40.43 o
   5   7   4     2029.10     2082.24     55.96 o
   6   7   4      156.07      136.90     18.80 o
   7   7   4     2412.28     2423.63     64.82 o
   8   7   4       15.49       22.91     14.37 o
   9   7   4      437.36      547.55     44.15 o
  10   7   4      157.05      139.15     43.60 o
 -11   8   4      502.71      462.87     64.43 o
 -10   8   4       85.60       78.91     26.87 o
  -9   8   4      346.68      464.01     38.59 o
  -8   8   4       20.66        3.47     18.03 o
  -7   8   4     1165.59     1236.70     42.28 o
  -6   8   4       14.18        0.00      8.91 o
  -5   8   4     2372.65     2674.13     58.70 o
  -4   8   4      771.43      744.47     29.74 o
  -3   8   4     5759.26     5977.71    163.90 o
  -2   8   4      112.85      119.62     18.65 o
  -1   8   4     1017.57     1087.46     37.55 o
   0   8   4     1743.59     1662.16     41.24 o
   1   8   4     3566.32     3628.93     82.05 o
   2   8   4     2596.48     2514.71     58.97 o
   3   8   4     1220.09     1209.13     40.80 o
   4   8   4      926.12      994.36     37.86 o
   5   8   4      105.61      154.21     19.06 o
   6   8   4     2856.22     3035.12     73.01 o
   7   8   4      321.56      293.93     27.10 o
   8   8   4     1693.33     1729.34     91.46 o
   9   8   4       33.28       28.60     19.32 o
 -11   9   4       81.91       27.42     35.58 o
 -10   9   4      317.30      381.14     48.58 o
  -9   9   4       51.82       47.71     20.71 o
  -8   9   4      761.93      914.50     46.43 o
  -7   9   4      176.14      152.92     19.69 o
  -6   9   4     1296.28     1365.33     43.50 o
  -5   9   4      212.60      186.05     19.23 o
  -4   9   4     2384.88     2556.35     55.51 o
  -3   9   4      210.46      247.60     21.91 o
  -2   9   4     1303.88     1381.19     36.47 o
  -1   9   4      319.05      254.65     26.69 o
   0   9   4      666.56      647.13     26.59 o
   1   9   4     1298.88     1392.30     48.09 o
   2   9   4     1890.27     1886.40     61.33 o
   3   9   4     1651.17     1747.29     50.90 o
   4   9   4     1291.05     1298.42     44.70 o
   5   9   4      576.62      604.22     33.76 o
   6   9   4       29.14       34.88     13.22 o
   7   9   4     1179.15     1286.33     48.00 o
   8   9   4      416.84      479.29     34.77 o
   9   9   4      507.99      455.01     67.95 o
 -10  10   4        0.57        0.00     27.06 o
  -9  10   4      296.94      328.32     42.37 o
  -8  10   4       18.31        2.21     13.30 o
  -7  10   4      814.16      796.88     38.29 o
  -6  10   4       46.59       37.82     12.62 o
  -5  10   4      966.63     1070.71     60.03 o
  -4  10   4       35.87       12.82      9.54 o
  -3  10   4      693.24      718.48     33.78 o
  -2  10   4     1094.25     1033.67     80.13 o
  -1  10   4     1174.89     1242.11     47.31 o
   0  10   4     3634.78     3993.86    116.75 o
   1  10   4     1165.59     1084.72     87.19 o
   2  10   4      312.07      278.66     55.27 o
   3  10   4      746.58      709.89     34.76 o
   4  10   4     1081.46      910.11     38.22 o
   5  10   4     1399.85     1344.25     47.41 o
   6  10   4      602.64      588.12     35.88 o
   7  10   4       88.17       78.73     17.08 o
   8  10   4      700.30      746.65     42.10 o
   9  10   4       47.40       11.21     16.02 o
 -10  11   4       42.92        0.00     19.55 o
  -9  11   4       22.96       42.58     24.18 o
  -8  11   4       61.08       66.92     19.02 o
  -7  11   4      117.00       79.34     16.02 o
  -6  11   4      445.23      482.69     30.51 o
  -5  11   4       29.05       19.71     11.47 o
  -4  11   4      141.16      175.08     18.63 o
  -3  11   4      166.50      131.41     22.96 o
  -2  11   4        8.24        0.00      5.93 o
  -1  11   4      338.62      279.30     21.40 o
   0  11   4     3361.06     3386.18    108.12 o
   1  11   4      110.34      106.01     24.67 o
   2  11   4      464.00      486.85     40.51 o
   3  11   4      572.32      516.63     36.09 o
   4  11   4       77.03       66.19     15.10 o
   5  11   4      386.67      389.46     33.32 o
   6  11   4      123.78      105.09     18.62 o
   7  11   4       59.34       42.98     15.21 o
   8  11   4      206.65      165.08     26.96 o
   9  11   4      138.59       65.26     34.19 o
 -10  12   4        9.11       23.20     12.39 o
  -9  12   4        0.07        0.00     20.94 o
  -8  12   4        2.52        0.00     14.49 o
  -7  12   4       18.01        0.00     16.74 o
  -6  12   4       47.83       41.84     16.79 o
  -5  12   4       44.22       55.21     17.75 o
  -4  12   4      250.08      221.86     54.60 o
  -3  12   4       40.71       37.34     16.45 o
  -2  12   4       68.93       72.60     14.16 o
  -1  12   4      366.40      352.12     40.84 o
   0  12   4      949.01      867.78     65.35 o
   1  12   4      414.11      421.08     43.85 o
   2  12   4      719.09      665.31     53.71 o
   3  12   4       35.11       17.88     21.90 o
   4  12   4        0.25        0.00     11.98 o
   5  12   4      143.23      139.16     20.43 o
   6  12   4       70.99       60.21     16.23 o
   7  12   4       47.82       41.16     18.54 o
   8  12   4        2.94        5.52     15.85 o
  -9  13   4       18.57        9.45     21.45 o
  -8  13   4       14.72       44.45     23.39 o
  -7  13   4        0.77        1.84     13.36 o
  -6  13   4      119.28       92.49     18.93 o
  -5  13   4      200.56      180.93     21.91 o
  -4  13   4       50.88       43.90     12.56 o
  -3  13   4       59.71       83.56     23.78 o
  -2  13   4       25.18       16.99     17.30 o
  -1  13   4      356.48      297.47     38.96 o
   0  13   4      137.90      151.39     28.24 o
   1  13   4        5.40        3.09     14.74 o
   2  13   4        4.10       23.88     19.00 o
   3  13   4       94.59       44.00     48.08 o
   4  13   4       25.56       19.32     14.67 o
   5  13   4       64.90       72.33     20.25 o
   6  13   4       42.08       39.56     18.34 o
   7  13   4      181.82      206.41     30.29 o
   8  13   4        0.33       24.27     16.63 o
  -8  14   4       10.08        0.00     19.42 o
  -7  14   4      330.90      325.45     36.26 o
  -6  14   4      485.90      393.46     37.53 o
  -5  14   4      783.22      767.72     45.17 o
  -4  14   4       22.98       24.36     12.26 o
  -3  14   4      243.63      225.12     36.54 o
  -2  14   4       42.37       40.53     21.07 o
  -1  14   4      207.44      232.88     36.05 o
   0  14   4      740.22      646.99     92.83 o
   1  14   4      399.90      456.98     48.86 o
   2  14   4       78.06       53.45     24.17 o
   3  14   4      130.67       96.75     27.58 o
   4  14   4      910.54      852.23     64.64 o
   5  14   4        1.08       15.09     37.26 o
   6  14   4      422.69      504.74     55.54 o
   7  14   4        0.12       16.00     15.98 o
  -8  15   4       81.98       62.61     22.83 o
  -7  15   4       10.22       21.71     16.43 o
  -6  15   4      785.17      760.90     48.64 o
  -5  15   4      298.79      249.93     26.50 o
  -4  15   4      618.85      635.13     41.87 o
  -3  15   4      238.60      225.17     36.86 o
  -2  15   4      768.08      882.76    104.61 o
  -1  15   4      905.18     1037.04     65.05 o
   0  15   4     1033.15     1088.53     65.74 o
   1  15   4      545.35      553.80     54.49 o
   2  15   4       57.39       13.40     21.38 o
   3  15   4     1828.78     1920.98     89.74 o
   4  15   4      404.90      455.09     52.73 o
   5  15   4      737.67      759.78     66.27 o
   6  15   4      147.30       82.81    123.26 o
  -7  16   4      120.11      192.44     30.69 o
  -6  16   4        1.95        0.00     14.88 o
  -5  16   4      251.24      205.79     29.22 o
  -4  16   4       48.83       43.87     24.31 o
  -3  16   4      590.64      709.43     59.02 o
  -2  16   4      312.60      329.94     44.27 o
  -1  16   4      539.76      558.55     80.22 o
   0  16   4      277.39      298.24     42.91 o
   1  16   4      592.78      671.88     60.71 o
   2  16   4      835.11      951.80     70.52 o
   3  16   4     1076.10     1107.10     75.09 o
   4  16   4      901.73     1011.63     74.75 o
   5  16   4      233.59      239.84     64.18 o
  -6  17   4      269.69      320.60     37.50 o
  -5  17   4       34.30       11.12     17.98 o
  -4  17   4      418.41      512.13     79.46 o
  -3  17   4      118.08       96.94     58.09 o
  -2  17   4      582.45      668.77     60.44 o
  -1  17   4      115.10      103.00     28.39 o
   0  17   4      262.01      265.19     42.04 o
   1  17   4      314.08      383.28     50.61 o
   2  17   4      187.59      160.70     34.34 o
   3  17   4      107.78      120.76     30.96 o
   4  17   4      169.70      177.35     54.08 o
   5  17   4       60.22       28.43     29.80 o
  -5  18   4      223.42      254.55     60.07 o
  -4  18   4       16.93       33.44     36.39 o
  -3  18   4      214.20      258.61     42.37 o
  -2  18   4      158.38      131.97     34.71 o
  -1  18   4      691.13      904.41    118.36 o
   0  18   4       13.55        0.00     19.35 o
   1  18   4      210.03      261.43     59.54 o
   2  18   4      454.65      464.73     72.43 o
   3  18   4      219.23      248.33     43.02 o
  -3  19   4        3.94        0.00     25.93 o
  -2  19   4       49.27       12.99     61.02 o
  -1  19   4        4.30       25.47     19.78 o
   0  19   4      119.74       39.71     38.01 o
   1  19   4        6.01       13.19     13.23 o
 -11   1   5        0.34       32.97     25.19 o
 -10   1   5       57.07       62.04     26.14 o
  -9   1   5       79.25      108.74     28.96 o
  -8   1   5       16.24       20.07     23.53 o
  -7   1   5      593.35      632.98     49.01 o
  -6   1   5        6.13        0.82     14.69 o
  -5   1   5       53.96       35.12     23.35 o
  -4   1   5      263.25      237.05     40.74 o
  -3   1   5       57.29       40.66     16.02 o
  -2   1   5      131.28      131.34     20.24 o
  -1   1   5      684.46      620.88     23.84 o
   0   1   5      107.20       83.58      9.76 o
   1   1   5      148.49      142.31     11.79 o
   2   1   5       91.02       84.01     11.28 o
   3   1   5     1218.65     1214.16     44.31 o
   4   1   5     2049.43     1933.52     59.01 o
   5   1   5      394.18      363.90     40.56 o
   6   1   5      377.27      325.32     41.60 o
   7   1   5       24.66       45.02     21.17 o
   8   1   5       64.71       53.78     32.29 o
   9   1   5       51.71       40.33     24.06 o
  10   1   5        1.92        0.00     25.02 o
 -11   2   5      143.51      186.39     39.16 o
 -10   2   5        4.20        0.00     19.60 o
  -9   2   5       25.13       26.12     22.33 o
  -8   2   5      912.45      960.93     60.29 o
  -7   2   5     2038.90     2133.21     84.12 o
  -6   2   5       39.72       10.84     16.89 o
  -5   2   5     1232.33     1171.69     94.06 o
  -4   2   5     2925.51     2983.28     92.08 o
  -3   2   5       87.40      103.23     17.38 o
  -2   2   5     2239.08     2290.29     63.64 o
  -1   2   5      684.67      594.83     23.92 o
   0   2   5      794.06      768.80     26.23 o
   1   2   5      392.53      387.54     27.45 o
   2   2   5     2758.78     2846.48     53.10 o
   3   2   5     1647.45     1633.29     38.69 o
   4   2   5     6315.27     6730.13    163.64 o
   5   2   5      291.27      289.19     28.73 o
   6   2   5       27.97       28.08     17.83 o
   7   2   5      700.92      633.65     69.27 o
   8   2   5      964.12     1044.54     70.91 o
   9   2   5      144.13      144.69     34.50 o
  10   2   5      465.34      476.96     75.46 o
 -11   3   5       20.75       12.63     23.12 o
 -10   3   5      344.76      341.02     44.70 o
  -9   3   5      488.95      487.20     51.17 o
  -8   3   5     1434.90     1544.63     74.62 o
  -7   3   5       70.26       41.76     19.16 o
  -6   3   5       89.60       85.57     46.31 o
  -5   3   5      567.07      504.67     41.86 o
  -4   3   5      789.75      715.79     35.70 o
  -3   3   5     2139.60     2281.78     63.62 o
  -2   3   5     1000.29     1003.40     33.40 o
  -1   3   5     3486.64     3519.02     69.40 o
   0   3   5      183.23      164.42     17.01 o
   1   3   5     2652.29     2745.31     52.39 o
   2   3   5       18.46       31.64      9.35 o
   3   3   5     1185.83     1145.60     37.83 o
   4   3   5      118.87       81.61     16.99 o
   5   3   5     2323.55     2274.65     68.31 o
   6   3   5      412.28      401.26     43.89 o
   7   3   5     2683.65     2569.34    102.27 o
   8   3   5      136.32      122.95     29.16 o
   9   3   5      751.90      691.94     64.22 o
 -11   4   5      344.44      511.01     58.36 o
 -10   4   5       45.67       68.02     27.47 o
  -9   4   5      366.10      325.87     44.40 o
  -8   4   5      419.59      431.83     45.97 o
  -7   4   5     1343.88     1319.52    122.64 o
  -6   4   5      146.92       82.73     23.46 o
  -5   4   5       44.94       21.50     12.39 o
  -4   4   5     2330.70     2498.73    134.55 o
  -3   4   5      496.12      416.62     29.65 o
  -2   4   5     2440.33     2410.09     54.45 o
  -1   4   5      598.43      607.99     27.22 o
   0   4   5     3317.76     3528.01     61.44 o
   1   4   5     1113.21     1065.80     37.88 o
   2   4   5     1442.41     1545.09     44.66 o
   3   4   5      403.28      367.85     24.85 o
   4   4   5     3337.85     3496.81     73.69 o
   5   4   5       20.45       20.14     13.03 o
   6   4   5     2352.02     2555.10     76.38 o
   7   4   5       79.11       59.71     23.45 o
   8   4   5     1386.91     1598.83     84.17 o
   9   4   5       19.05        5.79     18.47 o
 -11   5   5      195.52      204.61     39.57 o
 -10   5   5      528.04      569.56     57.67 o
  -9   5   5      179.71      103.04     45.93 o
  -8   5   5      344.24      351.13     43.30 o
  -7   5   5      265.51      264.66     50.21 o
  -6   5   5      938.18      863.65     54.25 o
  -5   5   5     3517.50     3842.78     92.34 o
  -4   5   5     2890.37     3028.68     78.73 o
  -3   5   5     1628.19     1629.93     53.68 o
  -2   5   5      907.07      879.19     35.08 o
  -1   5   5     2650.96     2661.83     57.32 o
   0   5   5       20.91        8.56      6.25 o
   1   5   5     8155.62     8444.54    112.39 o
   2   5   5     1021.13      970.47     41.03 o
   3   5   5     3095.23     3225.21     70.18 o
   4   5   5      148.08      147.74     18.82 o
   5   5   5     1423.24     1497.95     60.21 o
   6   5   5        0.62        0.00     11.13 o
   7   5   5     1526.99     1763.63     65.61 o
   8   5   5       37.17       43.78     23.53 o
   9   5   5      648.91      973.23    101.54 o
 -11   6   5       76.31       86.20     29.93 o
 -10   6   5        1.09       27.57     21.88 o
  -9   6   5      308.19      325.73     51.31 o
  -8   6   5       48.14       14.57     35.64 o
  -7   6   5      143.89      148.21     29.24 o
  -6   6   5     2718.13     2775.39     79.76 o
  -5   6   5     2312.47     2381.65     76.64 o
  -4   6   5       10.03       12.02     11.27 o
  -3   6   5      707.10      741.20     37.87 o
  -2   6   5      658.33      642.25     37.54 o
  -1   6   5      234.26      198.53     21.57 o
   0   6   5      916.77      873.57     31.60 o
   1   6   5       52.16       25.27     11.13 o
   2   6   5     1771.50     1770.40     73.94 o
   3   6   5      369.88      333.86     33.76 o
   4   6   5     1529.91     1581.46     49.47 o
   5   6   5        9.65       11.14     11.51 o
   6   6   5     1595.77     1752.81     63.66 o
   7   6   5       54.29       39.11     17.45 o
   8   6   5      337.79      282.78     41.78 o
   9   6   5       76.37       22.87     32.58 o
 -11   7   5       63.64       28.55     47.52 o
 -10   7   5       82.99      108.45     26.67 o
  -9   7   5       14.51       12.85     21.12 o
  -8   7   5       89.80       60.24     19.13 o
  -7   7   5      117.20      124.66     28.80 o
  -6   7   5      108.48       95.65     19.24 o
  -5   7   5       20.88       10.49     11.37 o
  -4   7   5       32.69       35.90     14.04 o
  -3   7   5       26.55       34.62     13.20 o
  -2   7   5        2.80        2.88      9.78 o
  -1   7   5      363.04      353.04     27.96 o
   0   7   5      205.80      203.12     18.51 o
   1   7   5      113.22       91.82     19.07 o
   2   7   5       53.87       45.70     13.22 o
   3   7   5      140.24      136.44     20.22 o
   4   7   5       34.38       49.02     13.77 o
   5   7   5      185.70      162.38     20.75 o
   6   7   5       76.64       50.74     17.35 o
   7   7   5      317.56      344.46     35.54 o
   8   7   5        6.96        1.62     14.19 o
   9   7   5      463.74      449.19     75.72 o
 -10   8   5        9.07       11.52     18.35 o
  -9   8   5      254.56      295.76     47.52 o
  -8   8   5      181.58      143.47     22.69 o
  -7   8   5        1.14        7.59     11.92 o
  -6   8   5        5.92        0.00     10.98 o
  -5   8   5      136.87      123.56     20.81 o
  -4   8   5       54.70       52.60     15.24 o
  -3   8   5      354.05      326.07     24.84 o
  -2   8   5      562.47      562.01     35.48 o
  -1   8   5      219.24      175.05     22.17 o
   0   8   5        0.02        0.00     10.55 o
   1   8   5      462.98      457.08     32.20 o
   2   8   5      267.76      249.81     23.07 o
   3   8   5      156.46      138.03     18.71 o
   4   8   5       51.97       59.77     14.66 o
   5   8   5      125.58      100.48     18.14 o
   6   8   5       92.40       98.97     21.36 o
   7   8   5       51.99       55.20     17.29 o
   8   8   5        1.32       16.57     15.49 o
   9   8   5       16.85        0.00     12.05 o
 -10   9   5       39.46        0.00     19.74 o
  -9   9   5       19.02       32.73     17.51 o
  -8   9   5        9.53        0.89     14.37 o
  -7   9   5        3.25        0.00     10.75 o
  -6   9   5       20.32       24.25     11.91 o
  -5   9   5      877.42      798.94     35.64 o
  -4   9   5       52.72       41.62     13.09 o
  -3   9   5       23.91       15.29     10.79 o
  -2   9   5      606.31      514.68     46.23 o
  -1   9   5      149.59      163.70     21.88 o
   0   9   5       31.83       14.89     16.71 o
   1   9   5      435.08      422.29     31.75 o
   2   9   5       92.36       51.99     13.12 o
   3   9   5      605.23      592.64     34.04 o
   4   9   5      190.62      180.32     21.37 o
   5   9   5       70.00       69.40     15.66 o
   6   9   5      174.58      153.62     22.47 o
   7   9   5      145.98      150.26     26.43 o
   8   9   5        5.29       28.36     17.37 o
 -10  10   5        9.20        0.00     12.40 o
  -9  10   5      334.11      295.76     34.21 o
  -8  10   5       57.62       61.79     19.76 o
  -7  10   5      115.25       73.45     17.17 o
  -6  10   5      648.88      661.72     35.75 o
  -5  10   5      501.19      435.26     28.90 o
  -4  10   5       59.46       66.91     13.39 o
  -3  10   5       17.87       17.70     12.30 o
  -2  10   5     3758.00     3813.09    129.89 o
  -1  10   5      345.66      373.17     41.64 o
   0  10   5     2448.77     2392.92     92.18 o
   1  10   5        5.74        0.00     14.91 o
   2  10   5      729.60      714.29     55.92 o
   3  10   5       59.37       38.48     13.66 o
   4  10   5      786.14      788.61     40.58 o
   5  10   5       97.07      105.54     19.51 o
   6  10   5      524.61      517.64     36.47 o
   7  10   5      270.58      256.48     28.23 o
   8  10   5      575.79      652.29     48.48 o
  -9  11   5       53.77       28.57     22.54 o
  -8  11   5      252.84      245.23     26.52 o
  -7  11   5      265.11      288.04     27.52 o
  -6  11   5      206.47      227.71     23.78 o
  -5  11   5      926.36      924.89     39.66 o
  -4  11   5      630.62      630.97     36.45 o
  -3  11   5      526.46      548.10     32.83 o
  -2  11   5      282.53      283.44     38.95 o
  -1  11   5      915.14      919.37     57.44 o
   0  11   5      225.39      258.38     36.77 o
   1  11   5     1412.13     1440.51     71.22 o
   2  11   5      464.61      350.60     42.56 o
   3  11   5      434.06      488.95     41.55 o
   4  11   5       35.25       23.22     13.23 o
   5  11   5     1260.40     1370.16     51.79 o
   6  11   5       97.02      100.79     19.51 o
   7  11   5     1216.56     1219.39     51.39 o
  -9  12   5      152.57        8.47     71.13 o
  -8  12   5      210.58      185.94     28.38 o
  -7  12   5      131.32      152.41     22.44 o
  -6  12   5      379.43      370.56     30.39 o
  -5  12   5      513.94      520.10     32.65 o
  -4  12   5      770.48      864.05     42.18 o
  -3  12   5       78.12       52.84     16.48 o
  -2  12   5      967.17      988.17     60.18 o
  -1  12   5      294.49      246.40     36.89 o
   0  12   5      360.45      379.89     44.41 o
   1  12   5        2.10        0.00     15.54 o
   2  12   5     2784.48     2711.44    104.31 o
   3  12   5       34.22       26.62     28.43 o
   4  12   5      798.40      785.76     60.77 o
   5  12   5       21.22        4.09     12.64 o
   6  12   5     1056.15     1226.59    101.51 o
   7  12   5        1.90       24.91     17.33 o
  -8  13   5      390.61      445.83     40.99 o
  -7  13   5      160.50      245.21     34.11 o
  -6  13   5      234.88      276.29     27.06 o
  -5  13   5      100.39      121.45     21.14 o
  -4  13   5      305.06      387.22     31.67 o
  -3  13   5     1068.17     1022.43     63.57 o
  -2  13   5      491.35      432.25     48.50 o
  -1  13   5      912.78      949.26     65.70 o
   0  13   5        5.37        6.86     16.78 o
   1  13   5     2294.21     2498.38     99.90 o
   2  13   5        3.25       33.71     20.54 o
   3  13   5     1193.14     1165.40     70.68 o
   4  13   5       31.81       17.58     21.37 o
   5  13   5     1184.10     1162.54     72.12 o
   6  13   5        0.10        0.00     13.27 o
  -7  14   5      345.55      310.58     35.19 o
  -6  14   5       32.00       26.54     14.78 o
  -5  14   5      290.51      360.99     32.58 o
  -4  14   5      218.34      210.72     24.85 o
  -3  14   5       95.74       75.06     26.75 o
  -2  14   5      280.16      205.29     36.14 o
  -1  14   5      437.92      436.81     49.62 o
   0  14   5      157.64      185.33     34.15 o
   1  14   5      202.36      229.61     37.87 o
   2  14   5      519.46      561.10     56.80 o
   3  14   5      125.42      152.96     50.82 o
   4  14   5      591.50      668.51     62.09 o
   5  14   5       37.65       42.95     23.49 o
   6  14   5      423.62      580.68     88.84 o
  -7  15   5      131.70       85.58     22.68 o
  -6  15   5      197.51      244.04     29.73 o
  -5  15   5        0.70        5.51     13.61 o
  -4  15   5        5.52       17.37     21.51 o
  -3  15   5      170.12      131.78     31.83 o
  -2  15   5      202.19      167.65     33.48 o
  -1  15   5      263.25      348.14     63.98 o
   0  15   5      610.78      645.60     59.74 o
   1  15   5       12.26        0.00     17.31 o
   2  15   5        5.26        0.00     19.52 o
   3  15   5      194.26      149.96     34.27 o
   4  15   5       93.14       30.20     29.91 o
   5  15   5       89.94      144.16     55.81 o
  -6  16   5        0.49        0.00     15.07 o
  -5  16   5        9.29        0.00     18.57 o
  -4  16   5       24.48       20.26     23.00 o
  -3  16   5      129.72      160.07     35.14 o
  -2  16   5        1.87        7.39     18.70 o
  -1  16   5        4.89        0.00     19.45 o
   0  16   5      134.48      131.39     32.91 o
   1  16   5       97.75       83.23     29.50 o
   2  16   5       16.40       23.18     21.02 o
   3  16   5       54.06       66.58     40.31 o
   4  16   5       39.10       24.36     16.66 o
  -4  17   5        2.43       10.65     19.06 o
  -3  17   5      228.64      106.62    118.28 o
  -2  17   5        8.67        0.00     18.63 o
  -1  17   5      163.89       93.04     82.26 o
   0  17   5        3.93        0.00     23.52 o
   1  17   5      104.72      133.69     34.44 o
   2  17   5       11.04       24.17     24.06 o
   3  17   5       36.30       48.17     29.09 o
  -2  18   5      751.32      851.60     97.39 o
  -1  18   5      191.95      312.12     63.69 o
   0  18   5      201.97       71.23    106.99 o
 -11   0   6       84.43       49.54     37.62 o
 -10   0   6     2632.46     2939.78    169.00 o
  -9   0   6     1901.27     1937.61    131.95 o
  -8   0   6     1335.09     1367.05    105.68 o
  -7   0   6      437.95      428.00     64.81 o
  -6   0   6     1459.64     1408.03     96.90 o
  -5   0   6      119.55       80.32     34.22 o
  -4   0   6     1456.92     1370.15     91.19 o
  -3   0   6      261.13      241.70     46.44 o
  -2   0   6     3479.54     3425.02    149.28 o
  -1   0   6       57.97       50.77     14.35 o
   0   0   6     2480.39     2611.01     76.10 o
   1   0   6     1501.50     1489.26     64.50 o
   2   0   6     2711.80     2596.41    170.51 o
   3   0   6       36.45       34.98     17.27 o
   4   0   6      129.51      116.85     37.55 o
   5   0   6     1631.32     1731.62    116.59 o
   6   0   6      982.60     1054.29     99.85 o
   7   0   6      586.23      605.42     84.39 o
   8   0   6      364.67      364.83     73.00 o
 -11   1   6      135.46      221.74     42.45 o
 -10   1   6       18.37       44.42     25.24 o
  -9   1   6      364.71      333.40     45.86 o
  -8   1   6      274.39      238.41     37.59 o
  -7   1   6      143.28       89.51     36.71 o
  -6   1   6      191.07      143.89     28.96 o
  -5   1   6     1199.40     1153.34     60.47 o
  -4   1   6        1.99        9.45     15.95 o
  -3   1   6     2161.50     2190.52     90.78 o
  -2   1   6      126.52       97.18     15.39 o
  -1   1   6     2165.26     2337.50     62.92 o
   0   1   6        7.21        0.00      7.45 o
   1   1   6     1248.75     1266.08     42.43 o
   2   1   6      133.99      121.58     17.08 o
   3   1   6     2923.92     2889.12     99.59 o
   4   1   6      380.09      397.58     43.54 o
   5   1   6     1236.26     1144.17     65.64 o
   6   1   6      352.75      389.07     48.91 o
   7   1   6      479.79      479.88     54.29 o
   8   1   6      819.04      835.42     71.47 o
 -11   2   6       66.96       64.80     29.66 o
 -10   2   6        6.88       29.31     23.54 o
  -9   2   6        2.24        0.00     18.86 o
  -8   2   6       20.32        6.38     19.75 o
  -7   2   6      261.11      200.74     33.72 o
  -6   2   6      651.17      615.28     50.75 o
  -5   2   6        0.42        1.65     13.93 o
  -4   2   6      810.46      771.94    113.27 o
  -3   2   6        5.68       13.23     10.15 o
  -2   2   6     1207.96     1346.97     61.01 o
  -1   2   6       61.90       45.70     13.36 o
   0   2   6     1105.31     1211.15     36.04 o
   1   2   6      544.21      514.61     28.47 o
   2   2   6     2745.12     2761.51     64.51 o
   3   2   6      406.53      384.30     32.34 o
   4   2   6     1287.79     1281.42     67.50 o
   5   2   6      157.04      164.63     32.35 o
   6   2   6      559.20      458.32     50.52 o
   7   2   6      199.48      165.89     34.76 o
   8   2   6      352.51      353.03     72.74 o
 -10   3   6      309.34      306.09     47.36 o
  -9   3   6        3.74       22.30     21.36 o
  -8   3   6       44.94       38.35     22.67 o
  -7   3   6     1521.80     1559.36     76.33 o
  -6   3   6      138.64      120.96     27.10 o
  -5   3   6      608.35      637.13    120.20 o
  -4   3   6       54.16       44.58     14.25 o
  -3   3   6      400.00      371.46     31.04 o
  -2   3   6       61.34       42.84     11.50 o
  -1   3   6      645.48      648.51     28.31 o
   0   3   6       34.03       16.87      9.10 o
   1   3   6        6.00        9.27      8.59 o
   2   3   6      626.38      573.24     41.68 o
   3   3   6      175.99      140.89     21.63 o
   4   3   6       14.06        8.25     11.86 o
   5   3   6      592.49      591.05    104.78 o
   6   3   6      201.89      165.16     32.70 o
   7   3   6      125.69      112.06     34.27 o
   8   3   6       38.12        5.85     18.34 o
 -10   4   6       18.41       15.44     24.04 o
  -9   4   6       84.22       92.37     29.03 o
  -8   4   6       97.66       64.07     26.00 o
  -7   4   6      177.39      141.38     31.72 o
  -6   4   6      127.46       86.67     31.13 o
  -5   4   6      430.25      367.29     42.03 o
  -4   4   6       11.60        2.02      9.98 o
  -3   4   6        3.87        5.55     12.72 o
  -2   4   6      193.29      165.23     18.88 o
  -1   4   6        1.29        0.00      8.30 o
   0   4   6      292.76      227.74     26.97 o
   1   4   6     1300.85     1182.42     41.31 o
   2   4   6      104.32      119.29     17.46 o
   3   4   6        6.60        6.22     12.06 o
   4   4   6        3.99        0.00     10.41 o
   5   4   6        4.80        0.70     12.45 o
   6   4   6        6.77       17.51     18.98 o
   7   4   6       43.42       27.71     21.48 o
   8   4   6       67.19       59.36     24.69 o
 -10   5   6        8.66       12.56     23.17 o
  -9   5   6      133.68      132.79     33.81 o
  -8   5   6        1.41        0.00     41.89 o
  -7   5   6      466.30      497.25     51.58 o
  -6   5   6       13.52        0.00     15.92 o
  -5   5   6      527.96      502.40     37.70 o
  -4   5   6        7.70        0.00     15.13 o
  -3   5   6      479.97      377.22     32.60 o
  -2   5   6        6.00        8.54     11.53 o
  -1   5   6      188.22      173.02     19.14 o
   0   5   6        1.07        0.00      7.18 o
   1   5   6      254.05      231.93     22.14 o
   2   5   6     1605.25     1554.27     55.86 o
   3   5   6      829.40      776.04     36.25 o
   4   5   6      213.51      198.49     37.14 o
   5   5   6       68.93       63.63     18.65 o
   6   5   6       41.69       34.08     29.53 o
   7   5   6        1.38        0.00     17.48 o
   8   5   6       64.11      111.62     47.22 o
 -10   6   6      237.27      226.00     42.21 o
  -9   6   6      110.24       67.27     45.32 o
  -8   6   6       13.82       37.08     22.57 o
  -7   6   6       12.14        0.00     17.31 o
  -6   6   6      284.09      279.39     31.25 o
  -5   6   6      353.98      354.73     34.38 o
  -4   6   6      193.42      198.31     25.30 o
  -3   6   6       63.09       55.88     15.75 o
  -2   6   6      913.17      896.86     44.46 o
  -1   6   6      330.65      254.88     34.48 o
   0   6   6      396.31      376.07     30.45 o
   1   6   6       30.15       13.95     10.04 o
   2   6   6     1436.80     1373.63     46.52 o
   3   6   6       36.12       58.93     14.30 o
   4   6   6      213.59      217.28     41.90 o
   5   6   6      272.19      248.37     30.19 o
   6   6   6      363.30      381.60     37.72 o
   7   6   6      270.74      269.77     42.76 o
   8   6   6      255.09      235.46     61.16 o
 -10   7   6      142.68      191.53     52.90 o
  -9   7   6      298.01      326.79    105.87 o
  -8   7   6       29.82       31.85     22.18 o
  -7   7   6      956.01      917.85    129.61 o
  -6   7   6       56.14       91.10     22.50 o
  -5   7   6      313.10      351.51     34.10 o
  -4   7   6       75.43       54.70     24.22 o
  -3   7   6      927.71      867.97     66.56 o
  -2   7   6      895.23      960.35     44.29 o
  -1   7   6     5061.89     5609.28    122.86 o
   0   7   6       18.99       21.42     17.30 o
   1   7   6     1665.31     1689.63     62.37 o
   2   7   6      238.50      250.00     24.29 o
   3   7   6      543.31      621.09     51.00 o
   4   7   6      264.96      282.85     27.17 o
   5   7   6      961.33     1019.59     56.07 o
   6   7   6      814.79      852.89     51.58 o
   7   7   6      230.28      193.57     37.47 o
   8   7   6      635.74      756.34     95.56 o
  -9   8   6       16.45        7.88     19.82 o
  -8   8   6      684.75      793.15     66.43 o
  -7   8   6       23.66       33.63     21.83 o
  -6   8   6      768.41      777.30     98.47 o
  -5   8   6        1.29        0.00     11.43 o
  -4   8   6     2743.78     3116.75     88.55 o
  -3   8   6        3.28        0.00     16.28 o
  -2   8   6      393.66      423.08     34.01 o
  -1   8   6     1220.62     1324.95     68.57 o
   0   8   6     3098.79     3399.66    112.82 o
   1   8   6      137.83      151.33     28.93 o
   2   8   6     1540.15     1463.62     49.78 o
   3   8   6      487.03      521.74     33.98 o
   4   8   6      614.51      730.38     40.23 o
   5   8   6     1257.69     1217.29     56.55 o
   6   8   6      786.13      775.91     50.27 o
   7   8   6      286.54      280.41     35.21 o
  -9   9   6        6.97        0.00     15.25 o
  -8   9   6        2.28        4.54     19.05 o
  -7   9   6      459.66      528.50     68.04 o
  -6   9   6      120.80      119.40     20.41 o
  -5   9   6     1066.63     1196.95     58.20 o
  -4   9   6      389.82      347.86     59.65 o
  -3   9   6      533.04      546.58     40.04 o
  -2   9   6      172.43      167.56     31.83 o
  -1   9   6      440.88      547.71     51.28 o
   0   9   6       19.60        0.00     25.40 o
   1   9   6     1396.07     1494.87     74.41 o
   2   9   6       46.68       70.58     19.60 o
   3   9   6      989.37     1012.65     44.09 o
   4   9   6      282.42      280.47     28.12 o
   5   9   6     1468.32     1619.89     57.38 o
   6   9   6      117.78      104.86     24.75 o
   7   9   6      722.16      861.95     55.69 o
  -9  10   6       27.14        0.00     31.50 o
  -8  10   6      331.25      407.39     45.07 o
  -7  10   6       48.73       53.98     16.99 o
  -6  10   6      288.76      312.98     33.19 o
  -5  10   6       30.08       25.24     22.00 o
  -4  10   6      712.98      798.81     49.29 o
  -3  10   6      446.61      457.06     38.29 o
  -2  10   6      713.46      775.93     60.01 o
  -1  10   6        0.32        5.83     15.56 o
   0  10   6     1251.53     1282.26     70.92 o
   1  10   6        3.30        2.63     27.61 o
   2  10   6      493.90      531.47    143.19 o
   3  10   6       64.08       70.80     19.98 o
   4  10   6      820.93      809.48     42.72 o
   5  10   6       24.89       58.44     16.83 o
   6  10   6      150.71      193.70     30.83 o
  -8  11   6       87.11      117.84     32.65 o
  -7  11   6       44.18       58.33     17.63 o
  -6  11   6      151.04      222.36     27.63 o
  -5  11   6       99.63      103.44     22.70 o
  -4  11   6      114.77      103.57     22.04 o
  -3  11   6      860.26      968.80     64.40 o
  -2  11   6       25.03        5.86     16.96 o
  -1  11   6      150.94      158.02     31.91 o
   0  11   6       14.85       21.48     18.87 o
   1  11   6      131.11      109.13     39.53 o
   2  11   6       26.80       21.48     20.12 o
   3  11   6      426.70      445.83     51.42 o
   4  11   6        0.21        0.00     14.22 o
   5  11   6       20.56        3.92     13.90 o
   6  11   6       51.07       32.25     17.99 o
  -8  12   6       17.48        2.27     10.58 o
  -7  12   6       60.55       46.01     23.95 o
  -6  12   6       62.93       49.03     21.18 o
  -5  12   6        0.97       16.31     16.83 o
  -4  12   6      387.63      415.23     39.74 o
  -3  12   6        8.57        9.30     17.86 o
  -2  12   6       30.68       38.51     22.61 o
  -1  12   6      369.52      418.11    116.95 o
   0  12   6       19.46       55.10     23.79 o
   1  12   6       21.79        6.79     19.48 o
   2  12   6       46.84       19.62     22.26 o
   3  12   6        7.54       12.11     19.95 o
   4  12   6       49.44       31.73     23.57 o
   5  12   6      136.11      109.50     24.79 o
  -7  13   6      192.69      204.41     68.55 o
  -6  13   6        2.26        2.35     20.89 o
  -5  13   6        6.35        4.18     19.15 o
  -4  13   6       72.77       97.29     30.43 o
  -3  13   6        3.36       17.75     19.68 o
  -2  13   6       99.40       66.17     46.42 o
  -1  13   6      299.81      249.81     87.72 o
   0  13   6        5.17        0.00     17.82 o
   1  13   6       27.31       30.06     20.71 o
   2  13   6      360.40      314.99     46.99 o
   3  13   6        8.15        1.39     21.70 o
   4  13   6      189.29      155.53     50.90 o
   5  13   6       22.50       23.25     17.22 o
  -6  14   6       30.47       49.31     16.60 o
  -5  14   6       32.65       16.22     52.47 o
  -4  14   6      144.36      130.55     32.83 o
  -3  14   6        2.93        8.13     23.70 o
  -2  14   6      197.14      165.49     53.55 o
  -1  14   6      288.82      303.45     45.89 o
   0  14   6      305.68      263.34     41.97 o
   1  14   6      117.26       85.96     29.39 o
   2  14   6      273.91      254.92     61.94 o
   3  14   6       39.24       30.57     22.30 o
   4  14   6      268.49      341.11     73.52 o
  -5  15   6      220.79      215.52     59.47 o
  -4  15   6       35.80       15.07     19.81 o
  -3  15   6      769.72      877.67    102.55 o
  -2  15   6       17.51        0.00     19.37 o
  -1  15   6      535.05      614.99     61.77 o
   0  15   6      164.62      149.12     49.24 o
   1  15   6      568.87      623.82     75.55 o
   2  15   6      124.41      141.31     81.06 o
   3  15   6      610.19      638.21     92.31 o
  -3  16   6       81.75       42.09     45.03 o
  -2  16   6      194.41      269.84     44.00 o
  -1  16   6        3.87        5.51     22.38 o
   0  16   6      355.63      398.33     54.67 o
   1  16   6       31.89       37.11     28.20 o
  -9   1   7      120.71       51.40     29.42 o
  -8   1   7        5.03        0.00     18.08 o
  -7   1   7        2.90        0.00     14.94 o
  -6   1   7        8.96        0.00     18.01 o
  -5   1   7       31.51       27.26     19.49 o
  -4   1   7      193.77      106.58     25.75 o
  -3   1   7      634.40      592.28     83.59 o
  -2   1   7      128.84       72.04     22.85 o
  -1   1   7       96.99       83.15     13.40 o
   0   1   7       41.13       25.91     12.39 o
   1   1   7       27.01       26.69     15.88 o
   2   1   7      313.52      292.70     31.30 o
   3   1   7      126.83      131.38     28.25 o
   4   1   7       12.08       17.90     17.26 o
   5   1   7       30.43       13.26     29.74 o
   6   1   7      283.18      277.39     61.31 o
   7   1   7       16.13        0.00     12.42 o
  -9   2   7      124.44       79.11     28.41 o
  -8   2   7      226.21      189.97     69.82 o
  -7   2   7       70.73       53.57     23.22 o
  -6   2   7      225.18      225.52     37.12 o
  -5   2   7      122.61       98.22     27.46 o
  -4   2   7      732.96      673.81     54.86 o
  -3   2   7      514.86      452.04     46.65 o
  -2   2   7      338.19      373.54     27.78 o
  -1   2   7      288.39      308.35     28.90 o
   0   2   7      127.35      141.45     19.12 o
   1   2   7      599.45      657.08     42.59 o
   2   2   7       27.60       15.97     14.03 o
   3   2   7      808.21      806.32     70.72 o
   4   2   7      208.84      167.17     38.46 o
   5   2   7      515.14      457.04     51.82 o
   6   2   7       52.20       34.67     21.22 o
   7   2   7      515.75      477.20     84.13 o
  -9   3   7      813.14      927.21    101.54 o
  -8   3   7        1.35       20.51     19.78 o
  -7   3   7      805.35      790.66     63.87 o
  -6   3   7       47.88       14.72     20.21 o
  -5   3   7      446.59      484.50     83.81 o
  -4   3   7      640.46      704.99     60.78 o
  -3   3   7      801.75      819.00     60.86 o
  -2   3   7       99.99       85.43     20.58 o
  -1   3   7      326.52      336.44     26.54 o
   0   3   7     1375.62     1329.54     49.20 o
   1   3   7     1344.94     1354.58     74.50 o
   2   3   7     1058.77     1078.96     50.38 o
   3   3   7      489.06      509.09     39.89 o
   4   3   7      888.46      917.57     65.88 o
   5   3   7      140.94      146.42     32.67 o
   6   3   7      989.94      996.44     73.60 o
   7   3   7      120.47      175.69     58.36 o
  -9   4   7        1.63        0.00     19.60 o
  -8   4   7      281.50      349.11     47.46 o
  -7   4   7        7.36        0.00     24.01 o
  -6   4   7      445.62      436.60     50.24 o
  -5   4   7        2.83        3.16     17.21 o
  -4   4   7      760.14      738.01     44.21 o
  -3   4   7      220.73      219.16     27.52 o
  -2   4   7     1178.60     1380.93     54.68 o
  -1   4   7     1728.59     1795.43     86.34 o
   0   4   7     1678.15     1518.36     50.44 o
   1   4   7      371.42      393.45     39.82 o
   2   4   7      332.70      305.53     32.87 o
   3   4   7      836.52      885.66     48.84 o
   4   4   7      438.92      412.38     37.93 o
   5   4   7      875.86      951.77    110.36 o
   6   4   7      138.07      121.21     38.01 o
   7   4   7      402.92      419.67     78.56 o
  -9   5   7      279.97       66.17    101.18 o
  -8   5   7        3.98       12.91     30.18 o
  -7   5   7      357.48      452.82     53.18 o
  -6   5   7      307.81      258.24     39.95 o
  -5   5   7      533.18      577.51     42.88 o
  -4   5   7      297.10      268.07     30.74 o
  -3   5   7      616.52      723.82     49.35 o
  -2   5   7      181.21      173.75     24.90 o
  -1   5   7      185.95      213.75     26.39 o
   0   5   7      522.13      580.40     34.84 o
   1   5   7      552.49      624.61     35.54 o
   2   5   7      772.76      742.73     59.05 o
   3   5   7      217.40      159.93     28.80 o
   4   5   7     1202.33     1221.91     56.54 o
   5   5   7       45.05       88.46     27.48 o
   6   5   7      391.80      394.22     52.66 o
  -9   6   7        0.00        0.00     15.78 o
  -8   6   7       79.03       75.90     27.04 o
  -7   6   7       76.87       91.09     29.69 o
  -6   6   7      744.90      671.10     60.28 o
  -5   6   7        1.61        0.00     11.02 o
  -4   6   7      175.74      172.27     26.08 o
  -3   6   7      170.96      169.55     34.03 o
  -2   6   7      946.02      994.11     48.27 o
  -1   6   7       42.34       53.84     20.53 o
   0   6   7       63.66       88.49     33.08 o
   1   6   7      406.95      396.96     38.87 o
   2   6   7      115.77      101.74     21.59 o
   3   6   7      527.60      487.13     57.66 o
   4   6   7      225.56      177.40     27.22 o
   5   6   7      399.77      441.57     41.70 o
   6   6   7      426.82      447.15     55.21 o
  -8   7   7        0.95        1.47     19.91 o
  -7   7   7      151.14      190.66     36.62 o
  -6   7   7        0.37        0.00     13.75 o
  -5   7   7      100.67      108.41     22.54 o
  -4   7   7        3.22        0.00     11.26 o
  -3   7   7      218.77      226.30     28.48 o
  -2   7   7      158.08      148.08     25.30 o
  -1   7   7      959.27      930.65     75.40 o
   0   7   7        1.57        0.00     13.33 o
   1   7   7      381.54      402.46     43.66 o
   2   7   7       83.27       63.56     16.46 o
   3   7   7      488.66      497.30     41.95 o
   4   7   7      133.97      133.87     25.33 o
   5   7   7       27.51       49.91     21.00 o
   6   7   7      338.82      365.60     50.96 o
  -8   8   7        0.24        4.07     20.77 o
  -7   8   7        2.87        0.00     18.29 o
  -6   8   7        8.27       15.92     15.29 o
  -5   8   7       23.11       37.06     17.61 o
  -4   8   7        4.27       29.43     15.40 o
  -3   8   7       63.16       59.45     18.05 o
  -2   8   7        0.31        2.90     16.72 o
  -1   8   7       17.85       31.31     19.26 o
   0   8   7       65.34       96.45     27.17 o
   1   8   7        7.30        5.86     17.95 o
   2   8   7      104.10       87.18     21.85 o
   3   8   7      220.07      207.45     42.38 o
   4   8   7       16.89       19.68     17.31 o
   5   8   7       53.35       31.82     19.56 o
  -8   9   7       50.16       68.85     22.07 o
  -7   9   7       56.29       39.16     19.91 o
  -6   9   7        0.98       26.72     19.31 o
  -5   9   7        1.25        0.00     16.16 o
  -4   9   7      518.14      497.69     42.72 o
  -3   9   7      924.13      927.62     64.46 o
  -2   9   7      162.99      109.31     29.14 o
  -1   9   7      108.79       94.70     33.85 o
   0   9   7      218.15      273.49     41.45 o
   1   9   7       13.35       13.05     24.09 o
   2   9   7      184.42      162.63     35.34 o
   3   9   7       25.17        2.73     19.97 o
   4   9   7      101.72      109.93     24.36 o
   5   9   7       19.08        7.94     27.26 o
  -7  10   7      109.50       91.32     24.31 o
  -6  10   7      504.67      484.00     67.52 o
  -5  10   7       22.44       18.26     17.84 o
  -4  10   7      137.88      175.46     27.72 o
  -3  10   7      973.06     1098.89     87.13 o
  -2  10   7      246.26      270.89     41.18 o
  -1  10   7      133.81       72.07     30.69 o
   0  10   7      189.60      185.93     35.89 o
   1  10   7      219.73      188.45     59.51 o
   2  10   7       79.68       93.05     29.08 o
   3  10   7      337.75      308.10     36.33 o
   4  10   7       27.41       83.24     32.45 o
  -6  11   7       10.91       29.58     17.54 o
  -5  11   7      222.50      271.09     34.95 o
  -4  11   7       80.71       60.66     26.44 o
  -3  11   7      139.68      173.31     34.05 o
  -2  11   7      149.33      104.64     28.69 o
  -1  11   7       18.76       22.00     26.34 o
   0  11   7      809.61      775.95     65.28 o
   1  11   7      151.94      188.54     45.30 o
   2  11   7      246.66      227.48     39.08 o
   3  11   7      149.66      154.91     35.81 o
   4  11   7      347.38      358.29     52.47 o
  -6  12   7      744.54      890.22     76.28 o
  -5  12   7       22.94       93.42     46.48 o
  -4  12   7      708.08      851.46    109.22 o
  -3  12   7       78.77       82.12     26.99 o
  -2  12   7      135.74      188.24     36.46 o
  -1  12   7      506.77      528.21     57.47 o
   0  12   7      707.60      773.22     90.25 o
   1  12   7      653.64      820.14     94.33 o
   2  12   7      274.53      177.25    149.49 o
   3  12   7      706.18      633.16     86.29 o
  -4  13   7      192.16      131.72     52.54 o
  -3  13   7      226.57      269.20     61.23 o
  -2  13   7      210.82      212.71     40.36 o
  -1  13   7      580.77      639.47     64.74 o
   0  13   7      177.08      110.52     52.25 o
   1  13   7      520.12      516.69     82.90 o
   2  13   7      192.18      188.99     56.52 o
  -3  14   7        0.61        7.33     21.49 o
  -2  14   7      325.51      433.21     56.35 o
  -1  14   7       42.31       94.15     33.20 o
   0  14   7      121.13      132.18     36.48 o
  -7   0   8      128.31       26.15     34.63 o
  -6   0   8      113.20      136.31     45.20 o
  -5   0   8      344.68      458.86     73.86 o
  -4   0   8       43.61       52.90     34.92 o
  -3   0   8      479.20      456.47     72.40 o
  -2   0   8       44.11       29.74     31.57 o
  -1   0   8      780.71      839.14     62.29 o
   0   0   8        2.88        0.00     17.92 o
   1   0   8      735.81      646.39     79.05 o
   2   0   8        0.55        2.28     25.33 o
   3   0   8     2385.65     2735.18    159.85 o
   4   0   8       11.63       23.84     31.00 o
  -8   1   8       97.06        6.94     12.26 o
  -7   1   8       56.90       15.16     20.31 o
  -6   1   8      358.35      307.46    109.16 o
  -5   1   8      264.75      187.86     53.22 o
  -4   1   8       83.44       96.52     29.15 o
  -3   1   8      134.28      156.19     31.71 o
  -2   1   8     1023.31     1094.85     69.49 o
  -1   1   8      212.26      211.28     25.17 o
   0   1   8     1016.45     1055.63     45.81 o
   1   1   8       26.73       35.11     16.07 o
   2   1   8      481.87      451.70     61.94 o
   3   1   8      149.50      186.06     46.92 o
   4   1   8      875.22     1081.62    100.15 o
   5   1   8       60.65        1.18     17.17 o
  -8   2   8      185.08      298.18     67.21 o
  -7   2   8       29.51       15.63     21.19 o
  -6   2   8       94.28      108.77     30.19 o
  -5   2   8      687.33      708.74     62.02 o
  -4   2   8      246.70      191.99     35.88 o
  -3   2   8      617.97      581.33     56.43 o
  -2   2   8      365.71      329.77     44.53 o
  -1   2   8       80.52       95.40     21.20 o
   0   2   8       48.96       42.97     17.66 o
   1   2   8      512.50      510.41     41.90 o
   2   2   8      176.99      151.61     26.00 o
   3   2   8      245.86      239.06     50.12 o
   4   2   8       28.70       29.21     21.64 o
   5   2   8       87.71       12.65     11.69 o
  -8   3   8       56.85      109.27     44.90 o
  -7   3   8        7.24        0.00     17.16 o
  -6   3   8       13.77       23.95     19.56 o
  -5   3   8        2.29       27.48     37.11 o
  -4   3   8      121.98      133.24     30.87 o
  -3   3   8       56.51       76.43     25.84 o
  -2   3   8       36.78       49.77     16.71 o
  -1   3   8        5.46        3.31     14.14 o
   0   3   8      175.17      252.17     32.24 o
   1   3   8        5.92       11.72     14.25 o
   2   3   8      363.43      433.13     46.33 o
   3   3   8       66.47       79.42     24.61 o
   4   3   8       67.12       21.23     17.87 o
   5   3   8       81.12       98.25     37.73 o
  -7   4   8       20.51       24.12     36.42 o
  -6   4   8        2.23       17.64     20.43 o
  -5   4   8       22.66        5.45     19.47 o
  -4   4   8       18.60       35.59     21.07 o
  -3   4   8       27.00       32.15     14.36 o
  -2   4   8       31.23       43.40     21.18 o
  -1   4   8        8.47        9.98     30.45 o
   0   4   8        0.79        0.29     16.76 o
   1   4   8       10.86        7.21     14.98 o
   2   4   8        0.30        0.00     17.04 o
   3   4   8        4.51        5.91     14.67 o
   4   4   8        1.41       12.47     21.80 o
  -7   5   8        1.46       12.29     19.86 o
  -6   5   8        9.89       14.20     20.58 o
  -5   5   8       29.18       35.70     21.64 o
  -4   5   8       34.54       12.24     13.51 o
  -3   5   8        3.45       11.89     14.00 o
  -2   5   8       83.47       78.51     20.09 o
  -1   5   8        9.45        4.38     34.67 o
   0   5   8       90.53      100.04     42.33 o
   1   5   8       35.98       10.52     14.99 o
   2   5   8      161.72      141.26     32.07 o
   3   5   8        7.48        0.00     13.44 o
   4   5   8      229.35      162.09     47.81 o
  -7   6   8       31.91       35.71     24.88 o
  -6   6   8        5.24        8.07     20.48 o
  -5   6   8      309.82      265.89     42.19 o
  -4   6   8        4.80       27.45     15.32 o
  -3   6   8      474.01      548.79     55.01 o
  -2   6   8       47.37        8.19     16.69 o
  -1   6   8      107.81      109.91     27.43 o
   0   6   8       52.05      104.42     43.82 o
   1   6   8      920.55      946.98     84.75 o
   2   6   8       11.20        0.00     14.19 o
   3   6   8      301.51      392.74     51.54 o
   4   6   8       29.22       28.38     18.71 o
  -6   7   8      330.91      306.49     46.94 o
  -5   7   8      265.79      262.67     32.88 o
  -4   7   8      408.86      472.90     66.61 o
  -3   7   8       18.63       43.92     23.06 o
  -2   7   8      738.77      752.36     80.22 o
  -1   7   8       66.18       51.49     22.74 o
   0   7   8      638.35      718.52     88.91 o
   1   7   8       19.03        0.00     31.79 o
   2   7   8      387.00      436.37     75.76 o
   3   7   8       12.64        0.00     16.04 o
  -6   8   8       89.18      100.67     48.61 o
  -5   8   8      358.85      359.52     40.31 o
  -4   8   8      459.18      485.33     92.98 o
  -3   8   8       31.12       18.31     18.96 o
  -2   8   8       29.77        0.00     17.28 o
  -1   8   8      633.93      791.52     82.67 o
   0   8   8       57.64       57.18     23.97 o
   1   8   8      593.12      715.09     93.91 o
   2   8   8        3.71        0.00     27.49 o
   3   8   8      749.63      853.00     88.58 o
  -5   9   8      339.10      357.80     44.25 o
  -4   9   8       57.73       85.03     28.64 o
  -3   9   8        5.08        0.00     16.74 o
  -2   9   8      389.14      515.53     73.86 o
  -1   9   8       77.53       56.98     25.22 o
   0   9   8      579.83      670.89     76.17 o
   1   9   8       34.57       41.38     24.71 o
   2   9   8      547.56      660.43     92.27 o
  -4  10   8        2.25        5.85     19.68 o
  -3  10   8      582.97      705.82    112.43 o
  -2  10   8       28.90       44.51     21.65 o
  -1  10   8      508.61      674.94     84.65 o
   0  10   8       49.89       15.81     54.45 o
   1  10   8      113.14       63.59     44.36 o
  -2  11   8       68.30        5.58     25.27 o
  -1  11   8      217.43      270.47     59.33 o
  -5   1   9       34.92       12.71     17.57 o
  -4   1   9      406.51      472.73     56.20 o
  -3   1   9        2.80        0.00     20.26 o
  -2   1   9       80.71       35.47     68.51 o
  -1   1   9        5.86        8.20     21.96 o
   0   1   9        1.78       26.32     17.23 o
   1   1   9       70.84       69.50     29.70 o
  -5   2   9      159.48      164.41     53.64 o
  -4   2   9       28.22       58.08     26.60 o
  -3   2   9       72.90       47.22     40.38 o
  -2   2   9        1.00        0.81     18.77 o
  -1   2   9      324.55      393.37     73.07 o
   0   2   9      109.24      109.83     24.66 o
   1   2   9      480.10      535.74     57.33 o
  -4   3   9      324.89      334.98     68.07 o
  -3   3   9       24.41       35.91     23.24 o
  -2   3   9      460.21      530.59     83.49 o
  -1   3   9        0.97       15.13     30.96 o
   0   3   9       16.06        0.00     31.38 o
   1   3   9      304.24      355.50     48.32 o
  -4   4   9        9.52       15.20     15.17 o
  -3   4   9      244.27      160.57     93.53 o
  -2   4   9       22.57       28.20     34.07 o
  -1   4   9      696.45      571.07     88.09 o
   0   4   9       26.38       62.68     43.56 o
   1   4   9      102.35       16.64     35.79 o
  -3   5   9        9.20        0.00     19.16 o
  -1   5   9       76.48       29.02     37.36 o
   0   5   9      614.60      699.33     96.72 o
 
